# Supplementary material for: Use and effectiveness of dapagliflozin in patients with type 2 diabetes mellitus: a multicenter retrospective study in Taiwan
Source: PeerJ. 2020 Nov 17;8:e9998. doi: 10.7717/peerj.9998 (PMC7678460; doi:10.7717/peerj.9998)
Supplement: Supplemental Information 4 [file peerj-08-9998-s004.zip]

Archive with 3 entries (2 files):
- Clinical dataset/
- Clinical dataset/AZ_D1690R000222_Clinical dataset_20200305.xls
- Clinical dataset/[D1690R00022] Codebook.pdf
