# Supplementary material for: Use and effectiveness of dapagliflozin in patients with type 2 diabetes mellitus: a multicenter retrospective study in Taiwan
Source: PeerJ. 2020 Nov 17;8:e9998. doi: 10.7717/peerj.9998 (PMC7678460; doi:10.7717/peerj.9998)
Supplement: Supplemental Information 4 [file peerj-08-9998-s004.zip › Clinical dataset/AZ_D1690R000222_Clinical dataset_20200305.xls]

## Sheet: Cm1
STUDYID	DOMAIN	PTNO	VISIT	CMTRTYN1	CMTRTVT1	CMTRTYN2	CMTRTVT2	CMTRTYN3	CMTRTVT3	CMTRTYN4	CMTRTVT4	CMTRTYN5	CMTRTVT5	CMTRTYN6	CMTRTVT6	CMTRTYN7	CMTRTVT7	CMTRTYN8	CMTRTVT8	CMINDC
D1690R00022	cm1	T01-0001	CM		Before baseline + baseline,After baseline to Month 3,Month 3 to Month 6	None			Before baseline + baseline	None		None		None		None			Before baseline + baseline,After baseline to Month 3,Month 3 to Month 6	Triple therapy
D1690R00022	cm1	T01-0002	CM		Before baseline + baseline,After baseline to Month 3,Month 3 to Month 6		Before baseline + baseline,After baseline to Month 3,Month 3 to Month 6	None		None		None		None			Before baseline + baseline	None		Triple therapy
D1690R00022	cm1	T01-0003	CM		Before baseline + baseline	None			Before baseline + baseline	None		None		None		None			Before baseline + baseline,After baseline to Month 3,Month 3 to Month 6	Monotherapy
D1690R00022	cm1	T01-0004	CM		Before baseline + baseline,After baseline to Month 3,Month 3 to Month 6	None		None		None			Before baseline + baseline	None		None			Before baseline + baseline,After baseline to Month 3,Month 3 to Month 6	Dual therapy
D1690R00022	cm1	T01-0005	CM		Before baseline + baseline,After baseline to Month 3,Month 3 to Month 6		Before baseline + baseline		Before baseline + baseline	None		None			Before baseline + baseline	None			Before baseline + baseline,After baseline to Month 3,Month 3 to Month 6	Dual therapy
D1690R00022	cm1	T01-0006	CM		Before baseline + baseline,After baseline to Month 3,Month 3 to Month 6		Before baseline + baseline,After baseline to Month 3,Month 3 to Month 6	None		None		None			Before baseline + baseline	None		None		Dual therapy
D1690R00022	cm1	T01-0007	CM		Before baseline + baseline,After baseline to Month 3,Month 3 to Month 6	None			Before baseline + baseline,After baseline to Month 3,Month 3 to Month 6	None		None		None		None		None		Dual therapy
D1690R00022	cm1	T01-0008	CM		Before baseline + baseline,After baseline to Month 3,Month 3 to Month 6		Before baseline + baseline,After baseline to Month 3,Month 3 to Month 6	None		None		None		None		None		None		Dual therapy
D1690R00022	cm1	T01-0009	CM		Before baseline + baseline,After baseline to Month 3,Month 3 to Month 6	None		None			Before baseline + baseline,After baseline to Month 3,Month 3 to Month 6	None		None		None		None		Dual therapy
D1690R00022	cm1	T01-0010	CM		Before baseline + baseline,After baseline to Month 3,Month 3 to Month 6	None		None		None		None			Before baseline + baseline,After baseline to Month 3,Month 3 to Month 6	None			Before baseline + baseline,After baseline to Month 3,Month 3 to Month 6	Triple therapy
D1690R00022	cm1	T01-0011	CM		Before baseline + baseline,After baseline to Month 3,Month 3 to Month 6		Before baseline + baseline,After baseline to Month 3,Month 3 to Month 6	None		None		None			Before baseline + baseline,After baseline to Month 3,Month 3 to Month 6	None			Before baseline + baseline,After baseline to Month 3,Month 3 to Month 6	> 3 drugs combination
D1690R00022	cm1	T01-0012	CM		Before baseline + baseline,After baseline to Month 3,Month 3 to Month 6		Before baseline + baseline,After baseline to Month 3,Month 3 to Month 6	None		None		None		None		None		None		Dual therapy
D1690R00022	cm1	T01-0013	CM		Before baseline + baseline,After baseline to Month 3,Month 3 to Month 6		Before baseline + baseline,After baseline to Month 3,Month 3 to Month 6		Before baseline + baseline	None		None			Before baseline + baseline,After baseline to Month 3	None		None		> 3 drugs combination
D1690R00022	cm1	T01-0014	CM		Before baseline + baseline,After baseline to Month 3,Month 3 to Month 6		Before baseline + baseline,After baseline to Month 3,Month 3 to Month 6		Before baseline + baseline,After baseline to Month 3	None		None		None		None		None		Triple therapy
D1690R00022	cm1	T01-0015	CM		Before baseline + baseline		Before baseline + baseline,After baseline to Month 3,Month 3 to Month 6		Before baseline + baseline	None		None		None		None		None		Triple therapy
D1690R00022	cm1	T01-0016	CM		Before baseline + baseline,After baseline to Month 3,Month 3 to Month 6	None			Before baseline + baseline	None		None		None		None		None		Dual therapy
D1690R00022	cm1	T01-0017	CM		Before baseline + baseline,After baseline to Month 3,Month 3 to Month 6	None		None		None		None		None		None		None		Monotherapy
D1690R00022	cm1	T01-0018	CM		Before baseline + baseline,After baseline to Month 3,Month 3 to Month 6		Before baseline + baseline,After baseline to Month 3,Month 3 to Month 6	None		None		None		None		None		None		Dual therapy
D1690R00022	cm1	T01-0019	CM		Before baseline + baseline	None		None		None		None		None		None			Before baseline + baseline,After baseline to Month 3,Month 3 to Month 6	Dual therapy
D1690R00022	cm1	T01-0020	CM		Before baseline + baseline,After baseline to Month 3		After baseline to Month 3,Month 3 to Month 6		Before baseline + baseline,After baseline to Month 3	None		None		None		None			Before baseline + baseline,After baseline to Month 3	Triple therapy
D1690R00022	cm1	T01-0021	CM		Before baseline + baseline,After baseline to Month 3,Month 3 to Month 6	None			Before baseline + baseline	None		None		None		None		None		Dual therapy
D1690R00022	cm1	T01-0022	CM		Before baseline + baseline,After baseline to Month 3,Month 3 to Month 6	None			Before baseline + baseline,After baseline to Month 3,Month 3 to Month 6		Before baseline + baseline,After baseline to Month 3,Month 3 to Month 6	None		None		None		None		Dual therapy
D1690R00022	cm1	T01-0023	CM		Before baseline + baseline,After baseline to Month 3	None		None			Before baseline + baseline,After baseline to Month 3,Month 3 to Month 6	None		None		None			Before baseline + baseline,After baseline to Month 3,Month 3 to Month 6	Dual therapy
D1690R00022	cm1	T01-0024	CM		Before baseline + baseline,After baseline to Month 3,Month 3 to Month 6		Before baseline + baseline,After baseline to Month 3,Month 3 to Month 6	None		None		None		None		None		None		Dual therapy
D1690R00022	cm1	T01-0025	CM		Before baseline + baseline,After baseline to Month 3,Month 3 to Month 6	None			Before baseline + baseline,After baseline to Month 3	None			Before baseline + baseline		Before baseline + baseline,After baseline to Month 3,Month 3 to Month 6	None			Before baseline + baseline,After baseline to Month 3,Month 3 to Month 6	Triple therapy
D1690R00022	cm1	T01-0026	CM	None		None			Before baseline + baseline	None			Before baseline + baseline,After baseline to Month 3,Month 3 to Month 6	None		None		None		Dual therapy
D1690R00022	cm1	T01-0027	CM		Before baseline + baseline,After baseline to Month 3,Month 3 to Month 6	None		None		None		None		None		None		None		Monotherapy
D1690R00022	cm1	T01-0028	CM	None		None			Before baseline + baseline,After baseline to Month 3,Month 3 to Month 6	None		None		None		None			Before baseline + baseline,After baseline to Month 3,Month 3 to Month 6	Dual therapy
D1690R00022	cm1	T01-0029	CM		Before baseline + baseline,After baseline to Month 3,Month 3 to Month 6		Before baseline + baseline,After baseline to Month 3,Month 3 to Month 6		Before baseline + baseline	None		None		None		None		None		Triple therapy
D1690R00022	cm1	T01-0030	CM		Before baseline + baseline,After baseline to Month 3,Month 3 to Month 6		Before baseline + baseline,After baseline to Month 3,Month 3 to Month 6		Before baseline + baseline	None		None		None		None			Before baseline + baseline,After baseline to Month 3,Month 3 to Month 6	Dual therapy
D1690R00022	cm1	T01-0031	CM		Before baseline + baseline,After baseline to Month 3,Month 3 to Month 6		Before baseline + baseline,After baseline to Month 3,Month 3 to Month 6		Before baseline + baseline	None		None		None		None		None		Dual therapy
D1690R00022	cm1	T01-0032	CM		Before baseline + baseline,After baseline to Month 3,Month 3 to Month 6	None			Before baseline + baseline,After baseline to Month 3,Month 3 to Month 6	None		None		None		None			Before baseline + baseline,After baseline to Month 3,Month 3 to Month 6	Dual therapy
D1690R00022	cm1	T01-0033	CM		Before baseline + baseline,After baseline to Month 3,Month 3 to Month 6		Before baseline + baseline		Before baseline + baseline	None		None		None		None		None		Monotherapy
D1690R00022	cm1	T01-0034	CM		Before baseline + baseline,After baseline to Month 3,Month 3 to Month 6		Before baseline + baseline,After baseline to Month 3,Month 3 to Month 6	None		None		None			Before baseline + baseline,After baseline to Month 3,Month 3 to Month 6	None		None		Dual therapy
D1690R00022	cm1	T01-0035	CM		Before baseline + baseline,After baseline to Month 3,Month 3 to Month 6	None			Before baseline + baseline,After baseline to Month 3,Month 3 to Month 6	None		None		None		None		None		Dual therapy
D1690R00022	cm1	T01-0036	CM		Before baseline + baseline,After baseline to Month 3,Month 3 to Month 6		Before baseline + baseline,After baseline to Month 3,Month 3 to Month 6	None		None		None		None		None		None		Dual therapy
D1690R00022	cm1	T01-0037	CM		Before baseline + baseline,After baseline to Month 3,Month 3 to Month 6	None		None		None			Before baseline + baseline,After baseline to Month 3,Month 3 to Month 6	None		None			Before baseline + baseline,After baseline to Month 3,Month 3 to Month 6	Triple therapy
D1690R00022	cm1	T01-0038	CM		Before baseline + baseline,After baseline to Month 3,Month 3 to Month 6		Before baseline + baseline,After baseline to Month 3,Month 3 to Month 6		Before baseline + baseline,After baseline to Month 3,Month 3 to Month 6	None		None		None		None		None		Triple therapy
D1690R00022	cm1	T01-0039	CM		Before baseline + baseline,After baseline to Month 3		Before baseline + baseline,After baseline to Month 3		Before baseline + baseline,After baseline to Month 3	None			Before baseline + baseline	None		None		None		Triple therapy
D1690R00022	cm1	T01-0040	CM		Before baseline + baseline,After baseline to Month 3,Month 3 to Month 6		Before baseline + baseline,After baseline to Month 3,Month 3 to Month 6		Before baseline + baseline	None		None		None		None		None		Dual therapy
D1690R00022	cm1	T01-0041	CM	None			Before baseline + baseline,After baseline to Month 3,Month 3 to Month 6	None		None		None		None		None		None		Monotherapy
D1690R00022	cm1	T01-0042	CM		Before baseline + baseline,After baseline to Month 3,Month 3 to Month 6	None			Before baseline + baseline	None		None		None		None		None		Dual therapy
D1690R00022	cm1	T01-0043	CM	None		None		None		None		None		None		None			Before baseline + baseline,After baseline to Month 3,Month 3 to Month 6	Monotherapy
D1690R00022	cm1	T01-0044	CM		Before baseline + baseline,After baseline to Month 3,Month 3 to Month 6		Before baseline + baseline,After baseline to Month 3,Month 3 to Month 6		Before baseline + baseline,After baseline to Month 3,Month 3 to Month 6	None		None		None		None		None		Dual therapy
D1690R00022	cm1	T01-0045	CM		Before baseline + baseline,After baseline to Month 3,Month 3 to Month 6		Before baseline + baseline,After baseline to Month 3,Month 3 to Month 6	None		None			Before baseline + baseline	None		None			Before baseline + baseline,After baseline to Month 3,Month 3 to Month 6	Triple therapy
D1690R00022	cm1	T01-0046	CM		Before baseline + baseline,After baseline to Month 3,Month 3 to Month 6		Before baseline + baseline,After baseline to Month 3,Month 3 to Month 6		Before baseline + baseline,After baseline to Month 3,Month 3 to Month 6	None		None		None		None			Before baseline + baseline,After baseline to Month 3	Triple therapy
D1690R00022	cm1	T01-0047	CM		Before baseline + baseline,After baseline to Month 3,Month 3 to Month 6	None			Before baseline + baseline,After baseline to Month 3,Month 3 to Month 6		Before baseline + baseline,After baseline to Month 3,Month 3 to Month 6	None		None		None		None		Triple therapy
D1690R00022	cm1	T01-0048	CM	None		None		None		None		None		None		None			Before baseline + baseline,After baseline to Month 3,Month 3 to Month 6	Monotherapy
D1690R00022	cm1	T01-0049	CM		Before baseline + baseline,After baseline to Month 3,Month 3 to Month 6	None		None		None		None		None		None		None		Monotherapy
D1690R00022	cm1	T01-0050	CM	None		None		None		None		None		None		None			Before baseline + baseline,After baseline to Month 3,Month 3 to Month 6	Monotherapy
D1690R00022	cm1	T01-0051	CM	None		None		None			Before baseline + baseline,After baseline to Month 3,Month 3 to Month 6	None		None		None			Before baseline + baseline,After baseline to Month 3,Month 3 to Month 6	Dual therapy
D1690R00022	cm1	T01-0052	CM	None		None		None		None		None		None		None			Before baseline + baseline,After baseline to Month 3,Month 3 to Month 6	Monotherapy
D1690R00022	cm1	T01-0053	CM		Before baseline + baseline,After baseline to Month 3,Month 3 to Month 6		Before baseline + baseline,After baseline to Month 3,Month 3 to Month 6	None		None		None		None		None		None		Dual therapy
D1690R00022	cm1	T01-0054	CM		Before baseline + baseline,After baseline to Month 3,Month 3 to Month 6		Before baseline + baseline,After baseline to Month 3,Month 3 to Month 6	None		None		None		None		None		None		Dual therapy
D1690R00022	cm1	T01-0055	CM		Before baseline + baseline,After baseline to Month 3,Month 3 to Month 6		Before baseline + baseline,After baseline to Month 3,Month 3 to Month 6	None		None		None		None		None			Before baseline + baseline,After baseline to Month 3,Month 3 to Month 6	Triple therapy
D1690R00022	cm1	T01-0056	CM		Before baseline + baseline,After baseline to Month 3,Month 3 to Month 6		Before baseline + baseline,After baseline to Month 3,Month 3 to Month 6		Before baseline + baseline	None		None			Before baseline + baseline	None		None		Dual therapy
D1690R00022	cm1	T01-0057	CM		Before baseline + baseline,After baseline to Month 3,Month 3 to Month 6	None			Before baseline + baseline	None		None		None		None			Before baseline + baseline,After baseline to Month 3,Month 3 to Month 6	Triple therapy
D1690R00022	cm1	T01-0058	CM		Before baseline + baseline	None			Before baseline + baseline	None		None		None		None		None		Dual therapy
D1690R00022	cm1	T01-0059	CM		Before baseline + baseline		Before baseline + baseline		Before baseline + baseline	None		None		None		None			Before baseline + baseline,After baseline to Month 3,Month 3 to Month 6	Triple therapy
D1690R00022	cm1	T01-0060	CM		Before baseline + baseline,After baseline to Month 3,Month 3 to Month 6		Before baseline + baseline,After baseline to Month 3,Month 3 to Month 6		Before baseline + baseline	None		None		None		None		None		Dual therapy
D1690R00022	cm1	T01-0061	CM		Before baseline + baseline,After baseline to Month 3,Month 3 to Month 6	None			Before baseline + baseline,After baseline to Month 3,Month 3 to Month 6	None		None		None		None		None		Dual therapy
D1690R00022	cm1	T01-0062	CM		Before baseline + baseline,After baseline to Month 3,Month 3 to Month 6		Before baseline + baseline,After baseline to Month 3,Month 3 to Month 6	None		None		None			Before baseline + baseline,After baseline to Month 3,Month 3 to Month 6	None			Before baseline + baseline,After baseline to Month 3,Month 3 to Month 6	Triple therapy
D1690R00022	cm1	T01-0063	CM		Before baseline + baseline,After baseline to Month 3,Month 3 to Month 6		Before baseline + baseline,After baseline to Month 3,Month 3 to Month 6		Before baseline + baseline	None		None			Before baseline + baseline	None		None		> 3 drugs combination
D1690R00022	cm1	T01-0064	CM		Before baseline + baseline,After baseline to Month 3,Month 3 to Month 6	None		None		None			Before baseline + baseline	None		None			Before baseline + baseline,After baseline to Month 3,Month 3 to Month 6	Triple therapy
D1690R00022	cm1	T01-0065	CM		Before baseline + baseline,After baseline to Month 3,Month 3 to Month 6		Before baseline + baseline,After baseline to Month 3,Month 3 to Month 6	None		None		None		None			Before baseline + baseline,After baseline to Month 3,Month 3 to Month 6	None		Dual therapy
D1690R00022	cm1	T01-0066	CM		Before baseline + baseline,After baseline to Month 3,Month 3 to Month 6		Before baseline + baseline,After baseline to Month 3,Month 3 to Month 6		Before baseline + baseline	None		None		None		None		None		Dual therapy
D1690R00022	cm1	T01-0067	CM		Before baseline + baseline,After baseline to Month 3,Month 3 to Month 6		Before baseline + baseline,After baseline to Month 3,Month 3 to Month 6		Before baseline + baseline	None		None		None		None			Before baseline + baseline,After baseline to Month 3,Month 3 to Month 6	> 3 drugs combination
D1690R00022	cm1	T01-0068	CM		Before baseline + baseline,After baseline to Month 3,Month 3 to Month 6		Before baseline + baseline,After baseline to Month 3,Month 3 to Month 6		Before baseline + baseline,After baseline to Month 3,Month 3 to Month 6	None		None		None		None		None		Triple therapy
D1690R00022	cm1	T01-0069	CM	None		None			Before baseline + baseline	None		None		None		None			Before baseline + baseline,After baseline to Month 3,Month 3 to Month 6	Monotherapy
D1690R00022	cm1	T01-0070	CM		Before baseline + baseline		Before baseline + baseline,After baseline to Month 3,Month 3 to Month 6		Before baseline + baseline	None		None		None		None		None		Monotherapy
D1690R00022	cm1	T01-0071	CM		Before baseline + baseline,After baseline to Month 3,Month 3 to Month 6		Before baseline + baseline,After baseline to Month 3,Month 3 to Month 6	None		None		None		None		None			Before baseline + baseline,After baseline to Month 3,Month 3 to Month 6	Dual therapy
D1690R00022	cm1	T01-0072	CM		Before baseline + baseline,After baseline to Month 3,Month 3 to Month 6	None		None		None		None		None		None			Before baseline + baseline,After baseline to Month 3,Month 3 to Month 6	Dual therapy
D1690R00022	cm1	T01-0073	CM		Before baseline + baseline,After baseline to Month 3,Month 3 to Month 6		Before baseline + baseline,After baseline to Month 3,Month 3 to Month 6		Before baseline + baseline	None		None			Before baseline + baseline,After baseline to Month 3,Month 3 to Month 6		Before baseline + baseline	None		Dual therapy
D1690R00022	cm1	T01-0074	CM		Before baseline + baseline,After baseline to Month 3,Month 3 to Month 6		Before baseline + baseline,After baseline to Month 3,Month 3 to Month 6		Before baseline + baseline	None		None		None		None		None		Dual therapy
D1690R00022	cm1	T01-0075	CM		Before baseline + baseline,After baseline to Month 3,Month 3 to Month 6	None			Before baseline + baseline,After baseline to Month 3,Month 3 to Month 6		Before baseline + baseline,After baseline to Month 3,Month 3 to Month 6	None		None		None			Before baseline + baseline,After baseline to Month 3,Month 3 to Month 6	> 3 drugs combination
D1690R00022	cm1	T01-0076	CM	None		None		None			Before baseline + baseline,After baseline to Month 3,Month 3 to Month 6	None			Before baseline + baseline,After baseline to Month 3,Month 3 to Month 6	None		None		Dual therapy
D1690R00022	cm1	T01-0077	CM		Before baseline + baseline,After baseline to Month 3,Month 3 to Month 6		Before baseline + baseline,After baseline to Month 3,Month 3 to Month 6		Before baseline + baseline,After baseline to Month 3,Month 3 to Month 6	None		None		None		None		None		Dual therapy
D1690R00022	cm1	T01-0078	CM	None			Before baseline + baseline,After baseline to Month 3,Month 3 to Month 6		Before baseline + baseline	None		None		None		None		None		Dual therapy
D1690R00022	cm1	T01-0079	CM		Before baseline + baseline,After baseline to Month 3,Month 3 to Month 6		Before baseline + baseline,After baseline to Month 3,Month 3 to Month 6		Before baseline + baseline,After baseline to Month 3,Month 3 to Month 6	None		None		None		None		None		> 3 drugs combination
D1690R00022	cm1	T01-0080	CM	None		None		None		None		None		None		None			Before baseline + baseline,After baseline to Month 3,Month 3 to Month 6	Monotherapy
D1690R00022	cm1	T01-0081	CM		Before baseline + baseline	None			Before baseline + baseline	None		None		None		None			Before baseline + baseline,After baseline to Month 3,Month 3 to Month 6	Dual therapy
D1690R00022	cm1	T01-0082	CM		Before baseline + baseline,After baseline to Month 3,Month 3 to Month 6		Before baseline + baseline,After baseline to Month 3,Month 3 to Month 6		Before baseline + baseline,After baseline to Month 3,Month 3 to Month 6	None		None		None		None			Before baseline + baseline,After baseline to Month 3,Month 3 to Month 6	> 3 drugs combination
D1690R00022	cm1	T01-0083	CM		Before baseline + baseline,After baseline to Month 3,Month 3 to Month 6		Before baseline + baseline,After baseline to Month 3,Month 3 to Month 6		Before baseline + baseline	None		None		None		None		None		Dual therapy
D1690R00022	cm1	T01-0084	CM		Before baseline + baseline	None			Before baseline + baseline,After baseline to Month 3	None		None		None		None			Before baseline + baseline,After baseline to Month 3,Month 3 to Month 6	> 3 drugs combination
D1690R00022	cm1	T01-0085	CM		Before baseline + baseline,After baseline to Month 3,Month 3 to Month 6		Before baseline + baseline,After baseline to Month 3,Month 3 to Month 6	None		None		None		None		None		None		Dual therapy
D1690R00022	cm1	T01-0086	CM		Before baseline + baseline,After baseline to Month 3,Month 3 to Month 6	None			Before baseline + baseline	None		None		None		None			Before baseline + baseline,After baseline to Month 3,Month 3 to Month 6	Triple therapy
D1690R00022	cm1	T01-0087	CM		Before baseline + baseline,After baseline to Month 3,Month 3 to Month 6	None			Before baseline + baseline,After baseline to Month 3,Month 3 to Month 6	None		None		None		None			Before baseline + baseline,After baseline to Month 3,Month 3 to Month 6	> 3 drugs combination
D1690R00022	cm1	T01-0088	CM		Before baseline + baseline,After baseline to Month 3,Month 3 to Month 6		Before baseline + baseline,After baseline to Month 3,Month 3 to Month 6		Before baseline + baseline	None		None		None		None		None		Dual therapy
D1690R00022	cm1	T01-0089	CM		Before baseline + baseline,After baseline to Month 3,Month 3 to Month 6		Before baseline + baseline,After baseline to Month 3,Month 3 to Month 6		Before baseline + baseline	None		None		None		None		None		Dual therapy
D1690R00022	cm1	T01-0090	CM		Before baseline + baseline,After baseline to Month 3,Month 3 to Month 6	None			Before baseline + baseline	None		None		None		None			Before baseline + baseline,After baseline to Month 3,Month 3 to Month 6	Triple therapy
D1690R00022	cm1	T01-0091	CM		Before baseline + baseline	None			Before baseline + baseline	None		None		None		None			Before baseline + baseline,After baseline to Month 3,Month 3 to Month 6	Dual therapy
D1690R00022	cm1	T01-0092	CM		Before baseline + baseline,After baseline to Month 3,Month 3 to Month 6		Before baseline + baseline,After baseline to Month 3,Month 3 to Month 6	None		None		None		None		None		None		Dual therapy
D1690R00022	cm1	T01-0093	CM		Before baseline + baseline,After baseline to Month 3,Month 3 to Month 6		Before baseline + baseline,After baseline to Month 3,Month 3 to Month 6	None		None		None		None		None		None		Dual therapy
D1690R00022	cm1	T01-0094	CM		Before baseline + baseline,After baseline to Month 3,Month 3 to Month 6		Before baseline + baseline,After baseline to Month 3,Month 3 to Month 6	None		None		None		None		None		None		Dual therapy
D1690R00022	cm1	T01-0095	CM		Before baseline + baseline,After baseline to Month 3,Month 3 to Month 6		Before baseline + baseline,After baseline to Month 3,Month 3 to Month 6	None		None		None		None		None		None		Dual therapy
D1690R00022	cm1	T01-0096	CM		Before baseline + baseline,After baseline to Month 3,Month 3 to Month 6		Before baseline + baseline,After baseline to Month 3,Month 3 to Month 6		Before baseline + baseline,After baseline to Month 3,Month 3 to Month 6	None		None		None		None		None		Triple therapy
D1690R00022	cm1	T01-0097	CM		Before baseline + baseline,After baseline to Month 3,Month 3 to Month 6	None			Before baseline + baseline,After baseline to Month 3,Month 3 to Month 6	None		None		None		None		None		Monotherapy
D1690R00022	cm1	T01-0098	CM		Before baseline + baseline,After baseline to Month 3,Month 3 to Month 6	None		None		None		None		None		None		None		Monotherapy
D1690R00022	cm1	T01-0099	CM		After baseline to Month 3	None		None			Before baseline + baseline,After baseline to Month 3,Month 3 to Month 6	None			Before baseline + baseline,Month 3 to Month 6	None		None		Dual therapy
D1690R00022	cm1	T01-0100	CM		Before baseline + baseline,After baseline to Month 3,Month 3 to Month 6	None			Before baseline + baseline	None		None		None		None			Before baseline + baseline,After baseline to Month 3,Month 3 to Month 6	Triple therapy
D1690R00022	cm1	T01-0201	CM		Before baseline + baseline,After baseline to Month 3,Month 3 to Month 6		After baseline to Month 3,Month 3 to Month 6		Before baseline + baseline,After baseline to Month 3,Month 3 to Month 6	None		None		None		None		None		Dual therapy
D1690R00022	cm1	T01-0202	CM		Before baseline + baseline,After baseline to Month 3,Month 3 to Month 6		Before baseline + baseline,After baseline to Month 3,Month 3 to Month 6		Before baseline + baseline,After baseline to Month 3,Month 3 to Month 6	None		None		None		None		None		Triple therapy
D1690R00022	cm1	T01-0203	CM		Before baseline + baseline,After baseline to Month 3,Month 3 to Month 6		Before baseline + baseline,After baseline to Month 3,Month 3 to Month 6	None		None		None			Before baseline + baseline		Before baseline + baseline,After baseline to Month 3,Month 3 to Month 6		Before baseline + baseline,After baseline to Month 3,Month 3 to Month 6	> 3 drugs combination
D1690R00022	cm1	T01-0204	CM		Before baseline + baseline,After baseline to Month 3,Month 3 to Month 6		Before baseline + baseline,After baseline to Month 3,Month 3 to Month 6	None		None		None			Before baseline + baseline,After baseline to Month 3,Month 3 to Month 6	None		None		Triple therapy
D1690R00022	cm1	T01-0205	CM		Before baseline + baseline,After baseline to Month 3,Month 3 to Month 6		Before baseline + baseline,After baseline to Month 3,Month 3 to Month 6		Before baseline + baseline,After baseline to Month 3,Month 3 to Month 6	None		None		None		None		None		Triple therapy
D1690R00022	cm1	T01-0206	CM		Before baseline + baseline,After baseline to Month 3,Month 3 to Month 6		Before baseline + baseline,After baseline to Month 3,Month 3 to Month 6		Before baseline + baseline,After baseline to Month 3,Month 3 to Month 6	None		None		None		None		None		Triple therapy
D1690R00022	cm1	T01-0207	CM		Before baseline + baseline,After baseline to Month 3,Month 3 to Month 6		Before baseline + baseline,After baseline to Month 3,Month 3 to Month 6	None		None		None		None		None			Before baseline + baseline,After baseline to Month 3,Month 3 to Month 6	Triple therapy
D1690R00022	cm1	T01-0208	CM		Before baseline + baseline,After baseline to Month 3,Month 3 to Month 6		Before baseline + baseline,After baseline to Month 3,Month 3 to Month 6		Before baseline + baseline,After baseline to Month 3,Month 3 to Month 6	None		None		None		None		None		Triple therapy
D1690R00022	cm1	T01-0209	CM		Before baseline + baseline,After baseline to Month 3,Month 3 to Month 6		Before baseline + baseline,After baseline to Month 3,Month 3 to Month 6	None		None		None		None			Before baseline + baseline,After baseline to Month 3,Month 3 to Month 6	None		Triple therapy
D1690R00022	cm1	T01-0210	CM		Before baseline + baseline,After baseline to Month 3,Month 3 to Month 6	None			Month 3 to Month 6	None		None		None		None			Before baseline + baseline,After baseline to Month 3,Month 3 to Month 6	Dual therapy
D1690R00022	cm1	T01-0211	CM		Before baseline + baseline,After baseline to Month 3	None			Before baseline + baseline,After baseline to Month 3	None		None		None		None			Before baseline + baseline,After baseline to Month 3,Month 3 to Month 6	Triple therapy
D1690R00022	cm1	T01-0212	CM		Before baseline + baseline,After baseline to Month 3,Month 3 to Month 6		Before baseline + baseline,After baseline to Month 3,Month 3 to Month 6		Before baseline + baseline,After baseline to Month 3,Month 3 to Month 6	None		None		None		None		None		Dual therapy
D1690R00022	cm1	T01-0213	CM		Before baseline + baseline,After baseline to Month 3,Month 3 to Month 6	None		None		None		None			Before baseline + baseline,After baseline to Month 3,Month 3 to Month 6	None			Before baseline + baseline,After baseline to Month 3,Month 3 to Month 6	Dual therapy
D1690R00022	cm1	T01-0214	CM		Before baseline + baseline,After baseline to Month 3,Month 3 to Month 6		Before baseline + baseline,After baseline to Month 3,Month 3 to Month 6	None		None		None		None		None		None		Dual therapy
D1690R00022	cm1	T01-0215	CM		Before baseline + baseline,After baseline to Month 3,Month 3 to Month 6		Before baseline + baseline,After baseline to Month 3,Month 3 to Month 6	None		None		None		None		None			Before baseline + baseline,After baseline to Month 3,Month 3 to Month 6	Dual therapy
D1690R00022	cm1	T01-0216	CM		Before baseline + baseline,After baseline to Month 3,Month 3 to Month 6		Before baseline + baseline,After baseline to Month 3,Month 3 to Month 6		Before baseline + baseline,After baseline to Month 3,Month 3 to Month 6	None		None		None		None		None		Dual therapy
D1690R00022	cm1	T01-0217	CM	None		None		None		None		None		None		None			Before baseline + baseline,After baseline to Month 3,Month 3 to Month 6	Monotherapy
D1690R00022	cm1	T01-0218	CM	None		None		None			Before baseline + baseline,After baseline to Month 3,Month 3 to Month 6		After baseline to Month 3,Month 3 to Month 6	None			Before baseline + baseline,After baseline to Month 3,Month 3 to Month 6		Before baseline + baseline,After baseline to Month 3,Month 3 to Month 6	Dual therapy
D1690R00022	cm1	T01-0219	CM		Before baseline + baseline,After baseline to Month 3,Month 3 to Month 6	None		None		None		None		None		None			Before baseline + baseline,After baseline to Month 3,Month 3 to Month 6	Dual therapy
D1690R00022	cm1	T01-0220	CM		Before baseline + baseline,After baseline to Month 3,Month 3 to Month 6		Before baseline + baseline,After baseline to Month 3,Month 3 to Month 6		Before baseline + baseline,After baseline to Month 3,Month 3 to Month 6	None		None		None		None		None		Dual therapy
D1690R00022	cm1	T01-0221	CM		Before baseline + baseline,After baseline to Month 3,Month 3 to Month 6	None			Before baseline + baseline	None		None		None		None		None		Monotherapy
D1690R00022	cm1	T01-0222	CM		Before baseline + baseline,After baseline to Month 3,Month 3 to Month 6		Before baseline + baseline,After baseline to Month 3,Month 3 to Month 6	None		None		None			Before baseline + baseline,After baseline to Month 3,Month 3 to Month 6	None		None		Dual therapy
D1690R00022	cm1	T01-0223	CM		Before baseline + baseline,After baseline to Month 3,Month 3 to Month 6		Before baseline + baseline,After baseline to Month 3,Month 3 to Month 6		Before baseline + baseline,After baseline to Month 3,Month 3 to Month 6	None		None		None		None		None		Dual therapy
D1690R00022	cm1	T01-0224	CM		Before baseline + baseline,After baseline to Month 3,Month 3 to Month 6		Before baseline + baseline,After baseline to Month 3,Month 3 to Month 6	None		None		None			Before baseline + baseline,After baseline to Month 3,Month 3 to Month 6	None		None		Dual therapy
D1690R00022	cm1	T01-0225	CM		Before baseline + baseline,After baseline to Month 3,Month 3 to Month 6	None			Before baseline + baseline,After baseline to Month 3,Month 3 to Month 6	None		None		None		None		None		Monotherapy
D1690R00022	cm1	T01-0226	CM		Before baseline + baseline,After baseline to Month 3,Month 3 to Month 6	None			Before baseline + baseline,After baseline to Month 3,Month 3 to Month 6	None		None		None		None			Before baseline + baseline,After baseline to Month 3,Month 3 to Month 6	Triple therapy
D1690R00022	cm1	T01-0227	CM		Before baseline + baseline,After baseline to Month 3,Month 3 to Month 6	None		None		None		None			Before baseline + baseline,After baseline to Month 3,Month 3 to Month 6	None			Before baseline + baseline,After baseline to Month 3	Dual therapy
D1690R00022	cm1	T01-0228	CM	None		None		None		None		None		None		None		None
D1690R00022	cm1	T01-0229	CM		Before baseline + baseline,After baseline to Month 3,Month 3 to Month 6		Before baseline + baseline,After baseline to Month 3,Month 3 to Month 6		Before baseline + baseline,After baseline to Month 3,Month 3 to Month 6	None		None			Before baseline + baseline,After baseline to Month 3,Month 3 to Month 6	None		None		Dual therapy
D1690R00022	cm1	T01-0230	CM		Before baseline + baseline,After baseline to Month 3,Month 3 to Month 6		Before baseline + baseline,After baseline to Month 3,Month 3 to Month 6	None			Before baseline + baseline		Before baseline + baseline		Before baseline + baseline,After baseline to Month 3	None			After baseline to Month 3,Month 3 to Month 6	Dual therapy
D1690R00022	cm1	T01-0231	CM		Before baseline + baseline,After baseline to Month 3,Month 3 to Month 6		Before baseline + baseline,After baseline to Month 3,Month 3 to Month 6		Before baseline + baseline,After baseline to Month 3,Month 3 to Month 6	None		None		None		None		None		Dual therapy
D1690R00022	cm1	T01-0232	CM		Before baseline + baseline,After baseline to Month 3,Month 3 to Month 6		Before baseline + baseline,After baseline to Month 3,Month 3 to Month 6		Before baseline + baseline,After baseline to Month 3,Month 3 to Month 6	None		None		None		None		None		Dual therapy
D1690R00022	cm1	T01-0233	CM		Before baseline + baseline,After baseline to Month 3,Month 3 to Month 6	None		None		None			Before baseline + baseline,After baseline to Month 3,Month 3 to Month 6	None		None			Before baseline + baseline,After baseline to Month 3,Month 3 to Month 6	Triple therapy
D1690R00022	cm1	T01-0234	CM		Before baseline + baseline,After baseline to Month 3,Month 3 to Month 6	None			Before baseline + baseline	None			Before baseline + baseline	None		None			Before baseline + baseline,After baseline to Month 3,Month 3 to Month 6	Dual therapy
D1690R00022	cm1	T01-0235	CM		Before baseline + baseline,After baseline to Month 3		Before baseline + baseline,After baseline to Month 3,Month 3 to Month 6		Before baseline + baseline,After baseline to Month 3,Month 3 to Month 6	None		None		None		None		None		Dual therapy
D1690R00022	cm1	T01-0236	CM		Before baseline + baseline,After baseline to Month 3,Month 3 to Month 6		Before baseline + baseline,After baseline to Month 3,Month 3 to Month 6		Before baseline + baseline,After baseline to Month 3,Month 3 to Month 6	None		None		None		None		None		Dual therapy
D1690R00022	cm1	T01-0237	CM		Before baseline + baseline,After baseline to Month 3,Month 3 to Month 6		Before baseline + baseline,After baseline to Month 3,Month 3 to Month 6		Before baseline + baseline,After baseline to Month 3,Month 3 to Month 6	None		None		None		None		None		Dual therapy
D1690R00022	cm1	T01-0238	CM	None		None		None		None		None		None		None			Before baseline + baseline,After baseline to Month 3,Month 3 to Month 6	Monotherapy
D1690R00022	cm1	T01-0239	CM		Before baseline + baseline,After baseline to Month 3,Month 3 to Month 6		Before baseline + baseline,After baseline to Month 3,Month 3 to Month 6		Before baseline + baseline,After baseline to Month 3,Month 3 to Month 6	None		None		None		None		None		Dual therapy
D1690R00022	cm1	T01-0240	CM		Before baseline + baseline,After baseline to Month 3,Month 3 to Month 6		Month 3 to Month 6	None		None			Before baseline + baseline,After baseline to Month 3,Month 3 to Month 6		Before baseline + baseline,After baseline to Month 3		Before baseline + baseline,After baseline to Month 3,Month 3 to Month 6	None		Dual therapy
D1690R00022	cm1	T01-0241	CM		Before baseline + baseline,After baseline to Month 3,Month 3 to Month 6		Before baseline + baseline,After baseline to Month 3,Month 3 to Month 6	None		None		None			Before baseline + baseline,After baseline to Month 3,Month 3 to Month 6	None		None		Dual therapy
D1690R00022	cm1	T01-0242	CM		Before baseline + baseline,After baseline to Month 3,Month 3 to Month 6		Before baseline + baseline,After baseline to Month 3,Month 3 to Month 6		Before baseline + baseline,After baseline to Month 3,Month 3 to Month 6	None		None		None		None		None		Dual therapy
D1690R00022	cm1	T01-0243	CM		Before baseline + baseline,After baseline to Month 3,Month 3 to Month 6	None		None		None		None		None		None		None		Monotherapy
D1690R00022	cm1	T01-0244	CM		Before baseline + baseline,After baseline to Month 3,Month 3 to Month 6	None			Before baseline + baseline	None		None		None		None			Before baseline + baseline,After baseline to Month 3,Month 3 to Month 6	Dual therapy
D1690R00022	cm1	T01-0245	CM		Before baseline + baseline,After baseline to Month 3,Month 3 to Month 6		Before baseline + baseline,After baseline to Month 3,Month 3 to Month 6	None		None		None			Before baseline + baseline,After baseline to Month 3,Month 3 to Month 6	None		None		Dual therapy
D1690R00022	cm1	T01-0246	CM		Before baseline + baseline,After baseline to Month 3,Month 3 to Month 6		Before baseline + baseline,After baseline to Month 3,Month 3 to Month 6		Before baseline + baseline,After baseline to Month 3,Month 3 to Month 6	None		None		None		None		None		Dual therapy
D1690R00022	cm1	T01-0247	CM		Before baseline + baseline,After baseline to Month 3,Month 3 to Month 6		Before baseline + baseline,After baseline to Month 3,Month 3 to Month 6	None		None		None			Before baseline + baseline,After baseline to Month 3,Month 3 to Month 6	None		None		Dual therapy
D1690R00022	cm1	T01-0248	CM		Before baseline + baseline,After baseline to Month 3,Month 3 to Month 6		Before baseline + baseline,After baseline to Month 3,Month 3 to Month 6	None		None			Before baseline + baseline,After baseline to Month 3	None			Before baseline + baseline		After baseline to Month 3,Month 3 to Month 6	Triple therapy
D1690R00022	cm1	T01-0249	CM		Before baseline + baseline,After baseline to Month 3,Month 3 to Month 6		Before baseline + baseline,After baseline to Month 3,Month 3 to Month 6	None		None		None		None			Before baseline + baseline,After baseline to Month 3,Month 3 to Month 6		Before baseline + baseline,After baseline to Month 3,Month 3 to Month 6	Triple therapy
D1690R00022	cm1	T01-0250	CM		After baseline to Month 3,Month 3 to Month 6	None			After baseline to Month 3,Month 3 to Month 6	None		None		None		None		None
D1690R00022	cm1	T01-0251	CM		Before baseline + baseline,After baseline to Month 3,Month 3 to Month 6		Before baseline + baseline,After baseline to Month 3,Month 3 to Month 6		Before baseline + baseline,After baseline to Month 3,Month 3 to Month 6	None		None		None		None		None		Dual therapy
D1690R00022	cm1	T01-0252	CM		Before baseline + baseline,After baseline to Month 3,Month 3 to Month 6	None			Before baseline + baseline	None			Before baseline + baseline,After baseline to Month 3,Month 3 to Month 6	None			Month 3 to Month 6		Before baseline + baseline,After baseline to Month 3,Month 3 to Month 6	Triple therapy
D1690R00022	cm1	T01-0253	CM		Before baseline + baseline,After baseline to Month 3,Month 3 to Month 6	None		None		None		None		None		None		None		Monotherapy
D1690R00022	cm1	T01-0254	CM		Before baseline + baseline,After baseline to Month 3,Month 3 to Month 6		Before baseline + baseline		Before baseline + baseline	None		None		None		None			Before baseline + baseline,After baseline to Month 3,Month 3 to Month 6	Monotherapy
D1690R00022	cm1	T01-0255	CM		Before baseline + baseline,After baseline to Month 3,Month 3 to Month 6		Before baseline + baseline,After baseline to Month 3,Month 3 to Month 6	None		None		None			Before baseline + baseline,After baseline to Month 3,Month 3 to Month 6	None			Month 3 to Month 6	Dual therapy
D1690R00022	cm1	T01-0256	CM		Before baseline + baseline,After baseline to Month 3,Month 3 to Month 6	None			Before baseline + baseline	None		None		None			Month 3 to Month 6		Before baseline + baseline,After baseline to Month 3,Month 3 to Month 6	Dual therapy
D1690R00022	cm1	T01-0257	CM		Before baseline + baseline,After baseline to Month 3,Month 3 to Month 6		Before baseline + baseline,After baseline to Month 3,Month 3 to Month 6	None		None		None		None			Before baseline + baseline,After baseline to Month 3,Month 3 to Month 6		Before baseline + baseline,After baseline to Month 3,Month 3 to Month 6	Triple therapy
D1690R00022	cm1	T01-0258	CM		Before baseline + baseline,After baseline to Month 3,Month 3 to Month 6		Before baseline + baseline,After baseline to Month 3,Month 3 to Month 6	None		None			Before baseline + baseline,After baseline to Month 3,Month 3 to Month 6	None			Before baseline + baseline,After baseline to Month 3,Month 3 to Month 6		Before baseline + baseline	> 3 drugs combination
D1690R00022	cm1	T01-0259	CM		Before baseline + baseline,After baseline to Month 3,Month 3 to Month 6		Before baseline + baseline,After baseline to Month 3,Month 3 to Month 6		Before baseline + baseline	None		None		None		None		None		Monotherapy
D1690R00022	cm1	T01-0260	CM	None		None		None		None		None		None		None			Before baseline + baseline,After baseline to Month 3,Month 3 to Month 6	Monotherapy
D1690R00022	cm1	T01-0261	CM		Before baseline + baseline		Before baseline + baseline		Before baseline + baseline,After baseline to Month 3,Month 3 to Month 6	None		None		None		None			Before baseline + baseline,After baseline to Month 3,Month 3 to Month 6	Triple therapy
D1690R00022	cm1	T01-0262	CM		Before baseline + baseline,After baseline to Month 3,Month 3 to Month 6		Before baseline + baseline,After baseline to Month 3,Month 3 to Month 6	None		None		None			Before baseline + baseline,After baseline to Month 3,Month 3 to Month 6		Before baseline + baseline,Month 3 to Month 6	None		Dual therapy
D1690R00022	cm1	T01-0263	CM		Before baseline + baseline,After baseline to Month 3,Month 3 to Month 6		Before baseline + baseline,After baseline to Month 3,Month 3 to Month 6	None		None			Before baseline + baseline,After baseline to Month 3,Month 3 to Month 6	None		None		None		Dual therapy
D1690R00022	cm1	T01-0264	CM		Before baseline + baseline,After baseline to Month 3,Month 3 to Month 6		Before baseline + baseline,Month 3 to Month 6	None		None			Before baseline + baseline,After baseline to Month 3	None		None		None		Dual therapy
D1690R00022	cm1	T01-0265	CM		Before baseline + baseline,After baseline to Month 3,Month 3 to Month 6	None		None		None		None		None		None		None		Monotherapy
D1690R00022	cm1	T01-0266	CM		Before baseline + baseline,After baseline to Month 3,Month 3 to Month 6		Before baseline + baseline,After baseline to Month 3,Month 3 to Month 6		Before baseline + baseline,After baseline to Month 3,Month 3 to Month 6	None		None		None		None			Before baseline + baseline,After baseline to Month 3,Month 3 to Month 6	Triple therapy
D1690R00022	cm1	T01-0267	CM		Before baseline + baseline,After baseline to Month 3,Month 3 to Month 6		Before baseline + baseline		Before baseline + baseline	None		None			Before baseline + baseline,After baseline to Month 3,Month 3 to Month 6	None			Before baseline + baseline,After baseline to Month 3,Month 3 to Month 6	Dual therapy
D1690R00022	cm1	T01-0268	CM		Before baseline + baseline,After baseline to Month 3,Month 3 to Month 6	None			Before baseline + baseline,After baseline to Month 3,Month 3 to Month 6	None		None			Before baseline + baseline,After baseline to Month 3,Month 3 to Month 6	None			Before baseline + baseline,After baseline to Month 3,Month 3 to Month 6	Triple therapy
D1690R00022	cm1	T01-0269	CM		Before baseline + baseline,After baseline to Month 3,Month 3 to Month 6		Before baseline + baseline,After baseline to Month 3,Month 3 to Month 6	None		None		None		None		None			Before baseline + baseline,After baseline to Month 3,Month 3 to Month 6	Dual therapy
D1690R00022	cm1	T01-0270	CM		Before baseline + baseline,After baseline to Month 3,Month 3 to Month 6		Before baseline + baseline,After baseline to Month 3,Month 3 to Month 6	None		None		None			Before baseline + baseline,After baseline to Month 3,Month 3 to Month 6	None		None		Dual therapy
D1690R00022	cm1	T01-0271	CM		Before baseline + baseline,After baseline to Month 3,Month 3 to Month 6		Before baseline + baseline,After baseline to Month 3,Month 3 to Month 6	None		None		None			Before baseline + baseline,After baseline to Month 3,Month 3 to Month 6		Before baseline + baseline,After baseline to Month 3,Month 3 to Month 6	None		Triple therapy
D1690R00022	cm1	T01-0272	CM		Before baseline + baseline,After baseline to Month 3,Month 3 to Month 6	None		None		None		None		None		None		None		Monotherapy
D1690R00022	cm1	T01-0273	CM		Before baseline + baseline,After baseline to Month 3,Month 3 to Month 6		Before baseline + baseline,After baseline to Month 3,Month 3 to Month 6	None		None		None		None		None			Before baseline + baseline,After baseline to Month 3,Month 3 to Month 6	Dual therapy
D1690R00022	cm1	T01-0274	CM		Before baseline + baseline,After baseline to Month 3,Month 3 to Month 6	None		None		None		None		None		None			Before baseline + baseline,After baseline to Month 3,Month 3 to Month 6	Dual therapy
D1690R00022	cm1	T01-0275	CM		Before baseline + baseline,After baseline to Month 3,Month 3 to Month 6	None			Before baseline + baseline,After baseline to Month 3,Month 3 to Month 6	None			Before baseline + baseline,After baseline to Month 3,Month 3 to Month 6	None		None			Before baseline + baseline,After baseline to Month 3,Month 3 to Month 6	Triple therapy
D1690R00022	cm1	T01-0276	CM		Before baseline + baseline,After baseline to Month 3,Month 3 to Month 6		Before baseline + baseline,After baseline to Month 3,Month 3 to Month 6		Before baseline + baseline,After baseline to Month 3,Month 3 to Month 6	None		None		None		None		None		Dual therapy
D1690R00022	cm1	T01-0277	CM		Before baseline + baseline,After baseline to Month 3,Month 3 to Month 6		Before baseline + baseline,After baseline to Month 3,Month 3 to Month 6		Before baseline + baseline,After baseline to Month 3,Month 3 to Month 6	None		None		None		None		None		Dual therapy
D1690R00022	cm1	T01-0278	CM		Before baseline + baseline,After baseline to Month 3,Month 3 to Month 6	None		None		None		None		None		None		None		Monotherapy
D1690R00022	cm1	T01-0279	CM	None		None		None			Before baseline + baseline,After baseline to Month 3,Month 3 to Month 6	None		None		None		None		Monotherapy
D1690R00022	cm1	T01-0280	CM		Before baseline + baseline,After baseline to Month 3,Month 3 to Month 6		Before baseline + baseline,After baseline to Month 3,Month 3 to Month 6		Before baseline + baseline,After baseline to Month 3,Month 3 to Month 6	None		None		None		None		None		Dual therapy
D1690R00022	cm1	T01-0281	CM		Before baseline + baseline,After baseline to Month 3,Month 3 to Month 6		Before baseline + baseline,After baseline to Month 3,Month 3 to Month 6		Before baseline + baseline,After baseline to Month 3,Month 3 to Month 6	None		None		None		None		None		Dual therapy
D1690R00022	cm1	T01-0282	CM		Before baseline + baseline,After baseline to Month 3,Month 3 to Month 6	None			Before baseline + baseline,After baseline to Month 3,Month 3 to Month 6	None		None		None		None		None		Monotherapy
D1690R00022	cm1	T01-0283	CM		Before baseline + baseline,After baseline to Month 3,Month 3 to Month 6		Before baseline + baseline,After baseline to Month 3,Month 3 to Month 6	None		None		None		None		None			Before baseline + baseline,After baseline to Month 3,Month 3 to Month 6	Monotherapy
D1690R00022	cm1	T01-0284	CM		Before baseline + baseline,After baseline to Month 3,Month 3 to Month 6	None		None		None		None		None		None		None		Monotherapy
D1690R00022	cm1	T01-0285	CM		Before baseline + baseline,After baseline to Month 3,Month 3 to Month 6		Before baseline + baseline,After baseline to Month 3,Month 3 to Month 6		Before baseline + baseline,After baseline to Month 3,Month 3 to Month 6	None		None		None		None		None		Dual therapy
D1690R00022	cm1	T01-0286	CM		Before baseline + baseline,After baseline to Month 3,Month 3 to Month 6	None		None		None		None		None		None			Before baseline + baseline,After baseline to Month 3,Month 3 to Month 6	Monotherapy
D1690R00022	cm1	T01-0287	CM		Before baseline + baseline,After baseline to Month 3,Month 3 to Month 6		Before baseline + baseline,After baseline to Month 3,Month 3 to Month 6		Before baseline + baseline,After baseline to Month 3,Month 3 to Month 6	None		None		None		None		None		Dual therapy
D1690R00022	cm1	T01-0288	CM		Before baseline + baseline,After baseline to Month 3,Month 3 to Month 6		Before baseline + baseline,After baseline to Month 3,Month 3 to Month 6	None		None		None		None		None		None		Monotherapy
D1690R00022	cm1	T01-0289	CM		Before baseline + baseline,After baseline to Month 3,Month 3 to Month 6	None		None		None		None			Before baseline + baseline,After baseline to Month 3,Month 3 to Month 6	None			Before baseline + baseline,After baseline to Month 3,Month 3 to Month 6	Dual therapy
D1690R00022	cm1	T01-0290	CM	None		None			Before baseline + baseline,After baseline to Month 3,Month 3 to Month 6		Before baseline + baseline,After baseline to Month 3,Month 3 to Month 6	None		None		None		None		Monotherapy
D1690R00022	cm1	T01-0291	CM		Before baseline + baseline,After baseline to Month 3,Month 3 to Month 6		Before baseline + baseline,After baseline to Month 3,Month 3 to Month 6		Before baseline + baseline,After baseline to Month 3,Month 3 to Month 6	None		None		None		None		None		Dual therapy
D1690R00022	cm1	T01-0292	CM		Before baseline + baseline,After baseline to Month 3,Month 3 to Month 6		Before baseline + baseline,After baseline to Month 3,Month 3 to Month 6		Before baseline + baseline,After baseline to Month 3	None		None		None		None		None		Dual therapy
D1690R00022	cm1	T01-0293	CM		Before baseline + baseline,After baseline to Month 3,Month 3 to Month 6		Before baseline + baseline,After baseline to Month 3,Month 3 to Month 6		Before baseline + baseline,After baseline to Month 3,Month 3 to Month 6	None		None		None		None		None		Dual therapy
D1690R00022	cm1	T01-0294	CM		Before baseline + baseline,After baseline to Month 3,Month 3 to Month 6		Before baseline + baseline,After baseline to Month 3,Month 3 to Month 6		Before baseline + baseline,After baseline to Month 3,Month 3 to Month 6	None		None		None		None		None		Dual therapy
D1690R00022	cm1	T01-0295	CM		Before baseline + baseline,After baseline to Month 3,Month 3 to Month 6		Before baseline + baseline,After baseline to Month 3,Month 3 to Month 6		Before baseline + baseline,After baseline to Month 3,Month 3 to Month 6	None		None		None		None		None		Dual therapy
D1690R00022	cm1	T01-0296	CM		Before baseline + baseline,After baseline to Month 3,Month 3 to Month 6		Before baseline + baseline,After baseline to Month 3,Month 3 to Month 6	None		None		None			Before baseline + baseline,After baseline to Month 3,Month 3 to Month 6	None		None		Dual therapy
D1690R00022	cm1	T01-0297	CM		Before baseline + baseline,After baseline to Month 3,Month 3 to Month 6	None			Before baseline + baseline,After baseline to Month 3,Month 3 to Month 6	None		None		None		None			Before baseline + baseline,After baseline to Month 3,Month 3 to Month 6	Dual therapy
D1690R00022	cm1	T01-0298	CM		Before baseline + baseline,After baseline to Month 3,Month 3 to Month 6		Before baseline + baseline,After baseline to Month 3,Month 3 to Month 6		Before baseline + baseline	None		None		None		None			Before baseline + baseline,After baseline to Month 3,Month 3 to Month 6	Dual therapy
D1690R00022	cm1	T01-0299	CM		Before baseline + baseline,After baseline to Month 3,Month 3 to Month 6		Before baseline + baseline,After baseline to Month 3,Month 3 to Month 6		Month 3 to Month 6	None		None			Before baseline + baseline,After baseline to Month 3	None			After baseline to Month 3	Dual therapy
D1690R00022	cm1	T01-0300	CM		Before baseline + baseline,After baseline to Month 3,Month 3 to Month 6		Before baseline + baseline,After baseline to Month 3,Month 3 to Month 6	None		None		None			Before baseline + baseline,After baseline to Month 3,Month 3 to Month 6	None			Before baseline + baseline	Dual therapy
D1690R00022	cm1	T02-0001	CM		Before baseline + baseline,After baseline to Month 3,Month 3 to Month 6		Before baseline + baseline,After baseline to Month 3,Month 3 to Month 6	None		None		None		None		None		None		Dual therapy
D1690R00022	cm1	T02-0002	CM		Before baseline + baseline,After baseline to Month 3,Month 3 to Month 6		Before baseline + baseline,After baseline to Month 3,Month 3 to Month 6		After baseline to Month 3,Month 3 to Month 6	None		None			Before baseline + baseline	None		None		Dual therapy
D1690R00022	cm1	T02-0003	CM		Before baseline + baseline,After baseline to Month 3,Month 3 to Month 6		Before baseline + baseline,After baseline to Month 3,Month 3 to Month 6	None		None		None			Before baseline + baseline,Month 3 to Month 6	None		None		Dual therapy
D1690R00022	cm1	T02-0004	CM		Before baseline + baseline,After baseline to Month 3,Month 3 to Month 6		Before baseline + baseline,After baseline to Month 3,Month 3 to Month 6		Before baseline + baseline	None		None		None		None		None		Dual therapy
D1690R00022	cm1	T02-0005	CM		Before baseline + baseline,After baseline to Month 3,Month 3 to Month 6		Before baseline + baseline,After baseline to Month 3,Month 3 to Month 6		Before baseline + baseline	None		None		None		None		None		Dual therapy
D1690R00022	cm1	T02-0006	CM		Before baseline + baseline,After baseline to Month 3,Month 3 to Month 6		Before baseline + baseline,After baseline to Month 3,Month 3 to Month 6		Before baseline + baseline	None		None		None		None		None		Dual therapy
D1690R00022	cm1	T02-0007	CM		Before baseline + baseline,After baseline to Month 3,Month 3 to Month 6		Before baseline + baseline,After baseline to Month 3,Month 3 to Month 6		Before baseline + baseline,After baseline to Month 3,Month 3 to Month 6	None		None		None		None		None		Dual therapy
D1690R00022	cm1	T02-0008	CM		Before baseline + baseline,After baseline to Month 3,Month 3 to Month 6	None			Before baseline + baseline	None		None		None		None		None		Monotherapy
D1690R00022	cm1	T02-0009	CM		Before baseline + baseline,After baseline to Month 3,Month 3 to Month 6	None			Before baseline + baseline	None		None		None		None		None		Monotherapy
D1690R00022	cm1	T02-0010	CM		Before baseline + baseline,After baseline to Month 3,Month 3 to Month 6		Before baseline + baseline,After baseline to Month 3,Month 3 to Month 6		Before baseline + baseline,After baseline to Month 3,Month 3 to Month 6	None		None		None		None		None		Triple therapy
D1690R00022	cm1	T02-0011	CM		Before baseline + baseline,After baseline to Month 3,Month 3 to Month 6		Before baseline + baseline,After baseline to Month 3,Month 3 to Month 6	None		None		None			Before baseline + baseline,After baseline to Month 3,Month 3 to Month 6	None		None		Triple therapy
D1690R00022	cm1	T02-0012	CM		Before baseline + baseline,After baseline to Month 3,Month 3 to Month 6		Before baseline + baseline,After baseline to Month 3,Month 3 to Month 6		Before baseline + baseline	None		None		None		None		None		Dual therapy
D1690R00022	cm1	T02-0013	CM		Before baseline + baseline,After baseline to Month 3,Month 3 to Month 6		Before baseline + baseline,After baseline to Month 3,Month 3 to Month 6		Before baseline + baseline	None		None			Month 3 to Month 6	None		None		Dual therapy
D1690R00022	cm1	T02-0014	CM		Before baseline + baseline,After baseline to Month 3,Month 3 to Month 6	None		None		None		None		None		None		None		Monotherapy
D1690R00022	cm1	T02-0015	CM		Before baseline + baseline,After baseline to Month 3,Month 3 to Month 6	None			Before baseline + baseline,Month 3 to Month 6	None			Before baseline + baseline		Before baseline + baseline,After baseline to Month 3,Month 3 to Month 6	None		None		Dual therapy
D1690R00022	cm1	T02-0016	CM		Before baseline + baseline,After baseline to Month 3,Month 3 to Month 6		Before baseline + baseline,After baseline to Month 3,Month 3 to Month 6	None		None		None			Before baseline + baseline,After baseline to Month 3,Month 3 to Month 6	None		None		Triple therapy
D1690R00022	cm1	T02-0017	CM		Before baseline + baseline,After baseline to Month 3,Month 3 to Month 6		Before baseline + baseline,After baseline to Month 3,Month 3 to Month 6	None		None		None		None		None		None		Dual therapy
D1690R00022	cm1	T02-0018	CM		Before baseline + baseline,After baseline to Month 3,Month 3 to Month 6		Before baseline + baseline,After baseline to Month 3,Month 3 to Month 6	None		None		None			After baseline to Month 3,Month 3 to Month 6	None			Month 3 to Month 6	Dual therapy
D1690R00022	cm1	T02-0019	CM		Before baseline + baseline,After baseline to Month 3,Month 3 to Month 6		Before baseline + baseline,After baseline to Month 3,Month 3 to Month 6	None		None		None		None		None		None		Dual therapy
D1690R00022	cm1	T02-0020	CM		Before baseline + baseline,After baseline to Month 3,Month 3 to Month 6		Before baseline + baseline,After baseline to Month 3,Month 3 to Month 6		Before baseline + baseline,After baseline to Month 3,Month 3 to Month 6	None		None		None		None		None		Triple therapy
D1690R00022	cm1	T02-0021	CM		Before baseline + baseline,After baseline to Month 3,Month 3 to Month 6		Before baseline + baseline,After baseline to Month 3,Month 3 to Month 6	None		None		None			Before baseline + baseline,After baseline to Month 3,Month 3 to Month 6	None		None		Triple therapy
D1690R00022	cm1	T02-0022	CM		Before baseline + baseline,After baseline to Month 3,Month 3 to Month 6		After baseline to Month 3,Month 3 to Month 6		Before baseline + baseline	None		None			After baseline to Month 3,Month 3 to Month 6	None		None		Dual therapy
D1690R00022	cm1	T02-0023	CM		Before baseline + baseline,After baseline to Month 3,Month 3 to Month 6		Before baseline + baseline,After baseline to Month 3,Month 3 to Month 6		Before baseline + baseline	None		None		None		None		None		Dual therapy
D1690R00022	cm1	T02-0024	CM		Before baseline + baseline,After baseline to Month 3,Month 3 to Month 6		Before baseline + baseline,After baseline to Month 3,Month 3 to Month 6		Before baseline + baseline	None		None		None		None		None		Triple therapy
D1690R00022	cm1	T02-0025	CM		Before baseline + baseline,After baseline to Month 3,Month 3 to Month 6	None		None		None		None		None		None			Before baseline + baseline,After baseline to Month 3,Month 3 to Month 6	Dual therapy
D1690R00022	cm1	T02-0026	CM		Before baseline + baseline,After baseline to Month 3,Month 3 to Month 6	None		None		None		None		None		None			Before baseline + baseline,After baseline to Month 3,Month 3 to Month 6	Dual therapy
D1690R00022	cm1	T02-0027	CM		Before baseline + baseline,After baseline to Month 3,Month 3 to Month 6		Before baseline + baseline	None		None		None		None		None			Before baseline + baseline,After baseline to Month 3,Month 3 to Month 6	Triple therapy
D1690R00022	cm1	T02-0028	CM		Before baseline + baseline,After baseline to Month 3,Month 3 to Month 6		Before baseline + baseline,After baseline to Month 3,Month 3 to Month 6	None		None		None			Before baseline + baseline	None		None		Triple therapy
D1690R00022	cm1	T02-0029	CM		Before baseline + baseline,After baseline to Month 3,Month 3 to Month 6	None			Before baseline + baseline,After baseline to Month 3,Month 3 to Month 6	None		None		None		None			Before baseline + baseline,After baseline to Month 3,Month 3 to Month 6	Triple therapy
D1690R00022	cm1	T02-0030	CM	None		None			Before baseline + baseline	None		None			Before baseline + baseline	None		None		Dual therapy
D1690R00022	cm1	T02-0031	CM		After baseline to Month 3	None		None		None		None		None		None			Before baseline + baseline,Month 3 to Month 6	Monotherapy
D1690R00022	cm1	T02-0032	CM		Before baseline + baseline,After baseline to Month 3,Month 3 to Month 6		Before baseline + baseline,After baseline to Month 3,Month 3 to Month 6	None		None		None		None		None		None		Dual therapy
D1690R00022	cm1	T02-0033	CM		Before baseline + baseline,After baseline to Month 3,Month 3 to Month 6		Before baseline + baseline,After baseline to Month 3,Month 3 to Month 6		Month 3 to Month 6	None		None		None		None		None		Dual therapy
D1690R00022	cm1	T02-0034	CM		Before baseline + baseline,After baseline to Month 3,Month 3 to Month 6	None		None		None		None			Before baseline + baseline,After baseline to Month 3,Month 3 to Month 6	None		None		Dual therapy
D1690R00022	cm1	T02-0035	CM		Before baseline + baseline,After baseline to Month 3,Month 3 to Month 6		Before baseline + baseline,After baseline to Month 3,Month 3 to Month 6	None		None		None		None		None		None		Dual therapy
D1690R00022	cm1	T02-0036	CM		Before baseline + baseline,After baseline to Month 3,Month 3 to Month 6		Before baseline + baseline,After baseline to Month 3,Month 3 to Month 6	None		None		None		None		None		None		Dual therapy
D1690R00022	cm1	T02-0037	CM		Before baseline + baseline,After baseline to Month 3,Month 3 to Month 6		Before baseline + baseline,After baseline to Month 3,Month 3 to Month 6	None		None			Before baseline + baseline,After baseline to Month 3,Month 3 to Month 6	None		None		None		Triple therapy
D1690R00022	cm1	T02-0038	CM		Before baseline + baseline,After baseline to Month 3,Month 3 to Month 6		Before baseline + baseline,After baseline to Month 3,Month 3 to Month 6	None		None		None		None		None		None		Dual therapy
D1690R00022	cm1	T02-0039	CM		Before baseline + baseline,After baseline to Month 3,Month 3 to Month 6		Before baseline + baseline,After baseline to Month 3,Month 3 to Month 6	None		None		None		None		None		None		Dual therapy
D1690R00022	cm1	T02-0040	CM		Before baseline + baseline,After baseline to Month 3,Month 3 to Month 6		Before baseline + baseline,After baseline to Month 3,Month 3 to Month 6		Before baseline + baseline	None		None		None		None		None		Triple therapy
D1690R00022	cm1	T02-0041	CM		Before baseline + baseline,After baseline to Month 3,Month 3 to Month 6		Before baseline + baseline,After baseline to Month 3,Month 3 to Month 6		Before baseline + baseline	None		None		None		None		None		Triple therapy
D1690R00022	cm1	T02-0042	CM		After baseline to Month 3,Month 3 to Month 6		Before baseline + baseline,After baseline to Month 3,Month 3 to Month 6	None		None		None			Before baseline + baseline,After baseline to Month 3,Month 3 to Month 6	None		None		Dual therapy
D1690R00022	cm1	T02-0043	CM		Before baseline + baseline,After baseline to Month 3,Month 3 to Month 6		Before baseline + baseline,After baseline to Month 3,Month 3 to Month 6		Before baseline + baseline	None		None		None		None		None		Triple therapy
D1690R00022	cm1	T02-0044	CM		Before baseline + baseline,After baseline to Month 3,Month 3 to Month 6	None		None		None		None		None		None		None		Monotherapy
D1690R00022	cm1	T02-0045	CM		Before baseline + baseline,After baseline to Month 3,Month 3 to Month 6		Before baseline + baseline,After baseline to Month 3,Month 3 to Month 6	None		None		None			Before baseline + baseline,After baseline to Month 3,Month 3 to Month 6	None		None		Triple therapy
D1690R00022	cm1	T02-0046	CM		Before baseline + baseline,After baseline to Month 3	None		None		None		None		None		None			Before baseline + baseline,After baseline to Month 3	Dual therapy
D1690R00022	cm1	T02-0047	CM		Before baseline + baseline,After baseline to Month 3,Month 3 to Month 6	None		None		None		None		None		None		None		Monotherapy
D1690R00022	cm1	T02-0048	CM		Before baseline + baseline,After baseline to Month 3,Month 3 to Month 6		After baseline to Month 3,Month 3 to Month 6		Before baseline + baseline	None		None		None		None		None		Dual therapy
D1690R00022	cm1	T02-0049	CM		Before baseline + baseline,After baseline to Month 3,Month 3 to Month 6		Before baseline + baseline,After baseline to Month 3,Month 3 to Month 6	None		None		None		None		None		None		Dual therapy
D1690R00022	cm1	T02-0050	CM		Before baseline + baseline,After baseline to Month 3,Month 3 to Month 6		Before baseline + baseline,After baseline to Month 3,Month 3 to Month 6		Before baseline + baseline,After baseline to Month 3,Month 3 to Month 6	None		None		None		None		None		Triple therapy
D1690R00022	cm1	T02-0051	CM	None		None		None		None		None		None		None			Before baseline + baseline,After baseline to Month 3,Month 3 to Month 6	Monotherapy
D1690R00022	cm1	T02-0052	CM		Before baseline + baseline,After baseline to Month 3,Month 3 to Month 6		Before baseline + baseline,After baseline to Month 3,Month 3 to Month 6	None		None		None			Before baseline + baseline,After baseline to Month 3,Month 3 to Month 6	None		None		Triple therapy
D1690R00022	cm1	T02-0053	CM		Before baseline + baseline,After baseline to Month 3,Month 3 to Month 6		Before baseline + baseline,After baseline to Month 3,Month 3 to Month 6	None		None		None		None		None		None		Dual therapy
D1690R00022	cm1	T02-0054	CM		Before baseline + baseline,After baseline to Month 3,Month 3 to Month 6		Before baseline + baseline,After baseline to Month 3,Month 3 to Month 6		Before baseline + baseline	None		None		None		None		None		Triple therapy
D1690R00022	cm1	T02-0055	CM		Before baseline + baseline,After baseline to Month 3,Month 3 to Month 6		Before baseline + baseline,After baseline to Month 3,Month 3 to Month 6		Before baseline + baseline	None		None		None		None		None		Triple therapy
D1690R00022	cm1	T02-0056	CM	None			Before baseline + baseline,After baseline to Month 3,Month 3 to Month 6	None		None		None		None		None		None		Monotherapy
D1690R00022	cm1	T02-0057	CM		Before baseline + baseline,After baseline to Month 3,Month 3 to Month 6		Before baseline + baseline,After baseline to Month 3,Month 3 to Month 6		Before baseline + baseline	None		None		None		None		None		Triple therapy
D1690R00022	cm1	T02-0058	CM		Before baseline + baseline,After baseline to Month 3,Month 3 to Month 6		Before baseline + baseline,After baseline to Month 3,Month 3 to Month 6	None		None		None		None		None		None		Dual therapy
D1690R00022	cm1	T02-0059	CM		Before baseline + baseline,After baseline to Month 3,Month 3 to Month 6		Before baseline + baseline	None		None		None		None		None		None		Dual therapy
D1690R00022	cm1	T02-0060	CM		Before baseline + baseline,After baseline to Month 3,Month 3 to Month 6		After baseline to Month 3,Month 3 to Month 6		Before baseline + baseline	None		None		None		None		None		Dual therapy
D1690R00022	cm1	T02-0061	CM		Before baseline + baseline,After baseline to Month 3,Month 3 to Month 6		Before baseline + baseline,After baseline to Month 3,Month 3 to Month 6	None		None		None			Before baseline + baseline,After baseline to Month 3,Month 3 to Month 6	None		None		Triple therapy
D1690R00022	cm1	T02-0062	CM		Before baseline + baseline,After baseline to Month 3,Month 3 to Month 6		Before baseline + baseline,After baseline to Month 3,Month 3 to Month 6	None		None		None		None			Before baseline + baseline	None		Dual therapy
D1690R00022	cm1	T02-0063	CM		Before baseline + baseline,After baseline to Month 3,Month 3 to Month 6		Before baseline + baseline,After baseline to Month 3,Month 3 to Month 6	None		None			Before baseline + baseline,After baseline to Month 3,Month 3 to Month 6	None			Before baseline + baseline	None		Triple therapy
D1690R00022	cm1	T02-0064	CM		Before baseline + baseline,After baseline to Month 3,Month 3 to Month 6		Before baseline + baseline,After baseline to Month 3,Month 3 to Month 6		Before baseline + baseline	None		None		None		None		None		Dual therapy
D1690R00022	cm1	T02-0065	CM		Before baseline + baseline,After baseline to Month 3,Month 3 to Month 6		Before baseline + baseline,After baseline to Month 3,Month 3 to Month 6		Before baseline + baseline	None		None		None		None		None		Dual therapy
D1690R00022	cm1	T02-0066	CM		Before baseline + baseline,After baseline to Month 3,Month 3 to Month 6		Before baseline + baseline,After baseline to Month 3,Month 3 to Month 6	None		None		None		None		None		None		Dual therapy
D1690R00022	cm1	T02-0067	CM		Before baseline + baseline,After baseline to Month 3,Month 3 to Month 6		Before baseline + baseline,After baseline to Month 3,Month 3 to Month 6		Before baseline + baseline	None		None		None		None			Month 3 to Month 6	Dual therapy
D1690R00022	cm1	T02-0068	CM		Month 3 to Month 6		After baseline to Month 3		Before baseline + baseline,After baseline to Month 3,Month 3 to Month 6		Before baseline + baseline,After baseline to Month 3,Month 3 to Month 6	None		None		None		None		Dual therapy
D1690R00022	cm1	T02-0069	CM		Before baseline + baseline,After baseline to Month 3,Month 3 to Month 6		Before baseline + baseline	None		None		None		None		None			After baseline to Month 3,Month 3 to Month 6	Dual therapy
D1690R00022	cm1	T02-0070	CM		Before baseline + baseline,After baseline to Month 3,Month 3 to Month 6		Before baseline + baseline,After baseline to Month 3,Month 3 to Month 6		Before baseline + baseline	None		None		None		None		None		Triple therapy
D1690R00022	cm1	T02-0071	CM		Before baseline + baseline,After baseline to Month 3,Month 3 to Month 6		Before baseline + baseline,After baseline to Month 3,Month 3 to Month 6		Before baseline + baseline	None			Before baseline + baseline,After baseline to Month 3,Month 3 to Month 6	None		None		None		Triple therapy
D1690R00022	cm1	T02-0072	CM		Before baseline + baseline,After baseline to Month 3,Month 3 to Month 6		Month 3 to Month 6	None		None		None			Before baseline + baseline,After baseline to Month 3	None		None		Dual therapy
D1690R00022	cm1	T02-0073	CM		Month 3 to Month 6		Before baseline + baseline,After baseline to Month 3,Month 3 to Month 6		Before baseline + baseline	None		None		None		None		None		Dual therapy
D1690R00022	cm1	T02-0074	CM		Before baseline + baseline,After baseline to Month 3,Month 3 to Month 6		Before baseline + baseline,After baseline to Month 3,Month 3 to Month 6	None		None		None		None		None		None		Dual therapy
D1690R00022	cm1	T02-0075	CM		Before baseline + baseline,After baseline to Month 3,Month 3 to Month 6		Before baseline + baseline,After baseline to Month 3,Month 3 to Month 6		Before baseline + baseline	None			Before baseline + baseline,After baseline to Month 3,Month 3 to Month 6	None		None		None		Triple therapy
D1690R00022	cm1	T02-0076	CM		Before baseline + baseline,After baseline to Month 3,Month 3 to Month 6	None		None		None		None			After baseline to Month 3	None		None		Monotherapy
D1690R00022	cm1	T02-0077	CM		Before baseline + baseline,After baseline to Month 3,Month 3 to Month 6	None		None		None			Before baseline + baseline,After baseline to Month 3,Month 3 to Month 6	None		None		None		Monotherapy
D1690R00022	cm1	T02-0078	CM		Before baseline + baseline,After baseline to Month 3,Month 3 to Month 6		Before baseline + baseline,After baseline to Month 3,Month 3 to Month 6	None		None		None			Before baseline + baseline,After baseline to Month 3,Month 3 to Month 6	None		None		Triple therapy
D1690R00022	cm1	T02-0079	CM		Before baseline + baseline,After baseline to Month 3,Month 3 to Month 6		Before baseline + baseline,After baseline to Month 3,Month 3 to Month 6		After baseline to Month 3	None		None		None		None		None		Dual therapy
D1690R00022	cm1	T02-0080	CM		Before baseline + baseline,After baseline to Month 3,Month 3 to Month 6		Before baseline + baseline,After baseline to Month 3,Month 3 to Month 6	None		None		None			Before baseline + baseline	None		None		Dual therapy
D1690R00022	cm1	T02-0081	CM		Before baseline + baseline	None			Before baseline + baseline	None			Before baseline + baseline	None		None		None		Triple therapy
D1690R00022	cm1	T02-0082	CM		Before baseline + baseline,After baseline to Month 3,Month 3 to Month 6		Before baseline + baseline,After baseline to Month 3,Month 3 to Month 6		Before baseline + baseline	None		None			Month 3 to Month 6	None		None		Triple therapy
D1690R00022	cm1	T02-0083	CM		Before baseline + baseline,After baseline to Month 3,Month 3 to Month 6		Before baseline + baseline,After baseline to Month 3,Month 3 to Month 6	None		None		None		None		None		None		Dual therapy
D1690R00022	cm1	T02-0084	CM		Before baseline + baseline,After baseline to Month 3,Month 3 to Month 6		Before baseline + baseline,After baseline to Month 3,Month 3 to Month 6	None		None		None		None		None		None		Dual therapy
D1690R00022	cm1	T02-0085	CM		Before baseline + baseline,After baseline to Month 3,Month 3 to Month 6	None		None		None		None		None		None		None		Monotherapy
D1690R00022	cm1	T02-0086	CM		Before baseline + baseline,After baseline to Month 3,Month 3 to Month 6		Before baseline + baseline,After baseline to Month 3,Month 3 to Month 6	None		None		None		None		None		None		Dual therapy
D1690R00022	cm1	T02-0087	CM		Before baseline + baseline,After baseline to Month 3,Month 3 to Month 6		Before baseline + baseline,After baseline to Month 3,Month 3 to Month 6	None		None		None			Before baseline + baseline,After baseline to Month 3,Month 3 to Month 6	None		None		Triple therapy
D1690R00022	cm1	T02-0088	CM		Before baseline + baseline,After baseline to Month 3,Month 3 to Month 6		Before baseline + baseline,After baseline to Month 3,Month 3 to Month 6	None		None		None		None		None		None		Dual therapy
D1690R00022	cm1	T02-0089	CM		Before baseline + baseline,After baseline to Month 3,Month 3 to Month 6		Before baseline + baseline,After baseline to Month 3,Month 3 to Month 6		Before baseline + baseline,After baseline to Month 3,Month 3 to Month 6	None		None		None		None		None		Dual therapy
D1690R00022	cm1	T02-0090	CM		Before baseline + baseline,After baseline to Month 3,Month 3 to Month 6		Before baseline + baseline,After baseline to Month 3,Month 3 to Month 6	None		None		None		None		None		None		Dual therapy
D1690R00022	cm1	T02-0091	CM		Before baseline + baseline,After baseline to Month 3,Month 3 to Month 6		Before baseline + baseline,After baseline to Month 3,Month 3 to Month 6	None		None		None		None		None		None		Dual therapy
D1690R00022	cm1	T02-0092	CM		Before baseline + baseline,After baseline to Month 3,Month 3 to Month 6		Before baseline + baseline,After baseline to Month 3,Month 3 to Month 6	None		None		None			Before baseline + baseline	None		None		Triple therapy
D1690R00022	cm1	T02-0093	CM		Before baseline + baseline,After baseline to Month 3,Month 3 to Month 6		Before baseline + baseline,After baseline to Month 3,Month 3 to Month 6		Before baseline + baseline	None		None		None		None		None		Dual therapy
D1690R00022	cm1	T02-0094	CM		Before baseline + baseline,After baseline to Month 3,Month 3 to Month 6		Before baseline + baseline,After baseline to Month 3,Month 3 to Month 6	None		None		None			Before baseline + baseline,After baseline to Month 3,Month 3 to Month 6	None		None		Triple therapy
D1690R00022	cm1	T02-0095	CM		Before baseline + baseline,After baseline to Month 3,Month 3 to Month 6		Before baseline + baseline,After baseline to Month 3,Month 3 to Month 6	None		None		None		None		None		None		Dual therapy
D1690R00022	cm1	T02-0096	CM		Before baseline + baseline,After baseline to Month 3,Month 3 to Month 6		Before baseline + baseline,After baseline to Month 3,Month 3 to Month 6		Before baseline + baseline	None		None			Month 3 to Month 6	None		None		Triple therapy
D1690R00022	cm1	T02-0097	CM		Before baseline + baseline,After baseline to Month 3,Month 3 to Month 6		Before baseline + baseline,After baseline to Month 3,Month 3 to Month 6	None		None		None			Before baseline + baseline,After baseline to Month 3,Month 3 to Month 6	None			Before baseline + baseline	Triple therapy
D1690R00022	cm1	T03-0001	CM		Before baseline + baseline,After baseline to Month 3,Month 3 to Month 6	None		None		None		None			Before baseline + baseline,After baseline to Month 3,Month 3 to Month 6	None			Before baseline + baseline	Triple therapy
D1690R00022	cm1	T03-0002	CM		Before baseline + baseline,After baseline to Month 3,Month 3 to Month 6		Before baseline + baseline,After baseline to Month 3,Month 3 to Month 6		Before baseline + baseline,After baseline to Month 3,Month 3 to Month 6	None		None			Before baseline + baseline,After baseline to Month 3,Month 3 to Month 6	None		None		Triple therapy
D1690R00022	cm1	T03-0003	CM		Before baseline + baseline,After baseline to Month 3	None			Month 3 to Month 6	None		None		None		None		None		Monotherapy
D1690R00022	cm1	T03-0004	CM		Before baseline + baseline,After baseline to Month 3,Month 3 to Month 6		Before baseline + baseline,Month 3 to Month 6	None		None			Before baseline + baseline	None		None		None		Monotherapy
D1690R00022	cm1	T03-0005	CM		Before baseline + baseline	None		None		None		None		None		None			Before baseline + baseline,After baseline to Month 3,Month 3 to Month 6	Monotherapy
D1690R00022	cm1	T03-0006	CM		Before baseline + baseline		Before baseline + baseline,After baseline to Month 3		Before baseline + baseline	None		None			Month 3 to Month 6	None		None		Monotherapy
D1690R00022	cm1	T03-0007	CM		Before baseline + baseline,After baseline to Month 3,Month 3 to Month 6		Before baseline + baseline,After baseline to Month 3,Month 3 to Month 6		Before baseline + baseline,After baseline to Month 3,Month 3 to Month 6	None		None		None		None			Month 3 to Month 6	Dual therapy
D1690R00022	cm1	T03-0008	CM		Before baseline + baseline,After baseline to Month 3,Month 3 to Month 6		Before baseline + baseline,After baseline to Month 3,Month 3 to Month 6	None		None		None		None		None		None		Monotherapy
D1690R00022	cm1	T03-0009	CM		Before baseline + baseline,After baseline to Month 3,Month 3 to Month 6		Before baseline + baseline		Before baseline + baseline,Month 3 to Month 6	None		None			After baseline to Month 3,Month 3 to Month 6	None		None		Monotherapy
D1690R00022	cm1	T03-0010	CM		Before baseline + baseline,After baseline to Month 3,Month 3 to Month 6		Before baseline + baseline,After baseline to Month 3,Month 3 to Month 6		Before baseline + baseline,After baseline to Month 3,Month 3 to Month 6	None		None		None		None		None		Dual therapy
D1690R00022	cm1	T03-0011	CM		Before baseline + baseline	None		None		None		None		None		None			Before baseline + baseline,After baseline to Month 3,Month 3 to Month 6	Monotherapy
D1690R00022	cm1	T03-0012	CM		Before baseline + baseline,After baseline to Month 3,Month 3 to Month 6		Before baseline + baseline,After baseline to Month 3,Month 3 to Month 6		Before baseline + baseline,After baseline to Month 3,Month 3 to Month 6	None		None		None		None		None		Triple therapy
D1690R00022	cm1	T03-0013	CM		Before baseline + baseline	None		None		None		None		None		None			After baseline to Month 3,Month 3 to Month 6	Monotherapy
D1690R00022	cm1	T03-0014	CM		Before baseline + baseline,After baseline to Month 3,Month 3 to Month 6		Before baseline + baseline,After baseline to Month 3,Month 3 to Month 6		Before baseline + baseline	None		None		None		None		None		Monotherapy
D1690R00022	cm1	T03-0015	CM		Before baseline + baseline,After baseline to Month 3,Month 3 to Month 6		Before baseline + baseline,After baseline to Month 3,Month 3 to Month 6		Before baseline + baseline	None		None		None		None		None		Monotherapy
D1690R00022	cm1	T03-0016	CM		Before baseline + baseline,After baseline to Month 3,Month 3 to Month 6		Before baseline + baseline,After baseline to Month 3,Month 3 to Month 6		Before baseline + baseline	None		None		None		None		None		Monotherapy
D1690R00022	cm1	T03-0017	CM		Before baseline + baseline	None		None		None		None		None		None			Before baseline + baseline,After baseline to Month 3,Month 3 to Month 6	Monotherapy
D1690R00022	cm1	T03-0018	CM		Before baseline + baseline,After baseline to Month 3,Month 3 to Month 6		Before baseline + baseline,After baseline to Month 3,Month 3 to Month 6		Before baseline + baseline	None			Before baseline + baseline		Before baseline + baseline,After baseline to Month 3,Month 3 to Month 6	None		None		Triple therapy
D1690R00022	cm1	T03-0019	CM		Before baseline + baseline,After baseline to Month 3,Month 3 to Month 6		Before baseline + baseline,After baseline to Month 3,Month 3 to Month 6	None		None		None		None		None		None		Dual therapy
D1690R00022	cm1	T03-0020	CM		Before baseline + baseline,Month 3 to Month 6		Month 3 to Month 6		Before baseline + baseline,After baseline to Month 3,Month 3 to Month 6	None		None		None		None		None		Monotherapy
D1690R00022	cm1	T03-0021	CM		Before baseline + baseline		Before baseline + baseline,After baseline to Month 3	None		None		None		None		None			Before baseline + baseline,After baseline to Month 3,Month 3 to Month 6	Dual therapy
D1690R00022	cm1	T03-0022	CM		Before baseline + baseline,After baseline to Month 3,Month 3 to Month 6		Before baseline + baseline,After baseline to Month 3,Month 3 to Month 6		Before baseline + baseline	None		None			Before baseline + baseline,After baseline to Month 3,Month 3 to Month 6	None		None		Dual therapy
D1690R00022	cm1	T03-0023	CM		Before baseline + baseline,After baseline to Month 3,Month 3 to Month 6		Before baseline + baseline,After baseline to Month 3,Month 3 to Month 6		Before baseline + baseline	None		None			Before baseline + baseline,After baseline to Month 3,Month 3 to Month 6	None		None		Dual therapy
D1690R00022	cm1	T03-0024	CM		Before baseline + baseline,After baseline to Month 3,Month 3 to Month 6		Before baseline + baseline,After baseline to Month 3		Before baseline + baseline,After baseline to Month 3	None		None		None		None		None		Monotherapy
D1690R00022	cm1	T03-0025	CM		Before baseline + baseline,After baseline to Month 3,Month 3 to Month 6	None		None		None			Before baseline + baseline	None		None			Before baseline + baseline,After baseline to Month 3,Month 3 to Month 6	Dual therapy
D1690R00022	cm1	T03-0026	CM		Before baseline + baseline,After baseline to Month 3,Month 3 to Month 6		Before baseline + baseline,After baseline to Month 3,Month 3 to Month 6		Before baseline + baseline	None		None		None		None		None		Monotherapy
D1690R00022	cm1	T03-0027	CM		Before baseline + baseline,After baseline to Month 3,Month 3 to Month 6	None		None		None		None		None		None		None		Monotherapy
D1690R00022	cm1	T03-0028	CM		Before baseline + baseline,After baseline to Month 3,Month 3 to Month 6		Before baseline + baseline		Before baseline + baseline	None		None			Before baseline + baseline,After baseline to Month 3,Month 3 to Month 6		Month 3 to Month 6	None		Monotherapy
D1690R00022	cm1	T03-0029	CM		Before baseline + baseline,After baseline to Month 3,Month 3 to Month 6		Before baseline + baseline,After baseline to Month 3,Month 3 to Month 6		Before baseline + baseline,After baseline to Month 3,Month 3 to Month 6	None		None		None		None		None		Dual therapy
D1690R00022	cm1	T03-0030	CM		Before baseline + baseline,After baseline to Month 3,Month 3 to Month 6	None			Before baseline + baseline	None		None			Month 3 to Month 6	None		None		Monotherapy
D1690R00022	cm1	T03-0031	CM		Before baseline + baseline,After baseline to Month 3,Month 3 to Month 6	None		None		None		None		None		None			Before baseline + baseline,After baseline to Month 3,Month 3 to Month 6	Dual therapy
D1690R00022	cm1	T03-0032	CM		Before baseline + baseline,After baseline to Month 3,Month 3 to Month 6		Before baseline + baseline,After baseline to Month 3,Month 3 to Month 6		Before baseline + baseline	None		None		None		None		None		Monotherapy
D1690R00022	cm1	T03-0033	CM	None			Before baseline + baseline,After baseline to Month 3,Month 3 to Month 6		Before baseline + baseline	None		None		None		None		None		Monotherapy
D1690R00022	cm1	T03-0034	CM		Before baseline + baseline,After baseline to Month 3,Month 3 to Month 6		Before baseline + baseline	None		None		None			Before baseline + baseline,After baseline to Month 3,Month 3 to Month 6		Month 3 to Month 6	None		Monotherapy
D1690R00022	cm1	T03-0035	CM		Before baseline + baseline,After baseline to Month 3,Month 3 to Month 6	None		None		None		None			Before baseline + baseline	None		None		Monotherapy
D1690R00022	cm1	T03-0036	CM		Before baseline + baseline	None			Before baseline + baseline	None		None		None		None			Before baseline + baseline,After baseline to Month 3,Month 3 to Month 6	Monotherapy
D1690R00022	cm1	T03-0037	CM		Month 3 to Month 6		Before baseline + baseline		Before baseline + baseline	None		None			Before baseline + baseline,After baseline to Month 3,Month 3 to Month 6	None			Before baseline + baseline,After baseline to Month 3,Month 3 to Month 6	Dual therapy
D1690R00022	cm1	T03-0038	CM		Before baseline + baseline,After baseline to Month 3,Month 3 to Month 6		Before baseline + baseline	None		None		None			Before baseline + baseline,After baseline to Month 3,Month 3 to Month 6	None			Before baseline + baseline,After baseline to Month 3,Month 3 to Month 6	Triple therapy
D1690R00022	cm1	T03-0039	CM		Before baseline + baseline,After baseline to Month 3,Month 3 to Month 6		Before baseline + baseline,After baseline to Month 3,Month 3 to Month 6		Before baseline + baseline,After baseline to Month 3,Month 3 to Month 6	None		None		None		None		None		Dual therapy
D1690R00022	cm1	T03-0040	CM		Before baseline + baseline,After baseline to Month 3,Month 3 to Month 6		Before baseline + baseline		Before baseline + baseline	None		None			After baseline to Month 3,Month 3 to Month 6	None		None		Monotherapy
D1690R00022	cm1	T03-0041	CM		Before baseline + baseline,After baseline to Month 3		Before baseline + baseline	None		None		None			After baseline to Month 3	None		None		Monotherapy
D1690R00022	cm1	T03-0042	CM		Before baseline + baseline,After baseline to Month 3		Before baseline + baseline,Month 3 to Month 6	None		None		None			Before baseline + baseline,After baseline to Month 3,Month 3 to Month 6	None		None		Monotherapy
D1690R00022	cm1	T03-0043	CM		Before baseline + baseline,After baseline to Month 3,Month 3 to Month 6	None			Before baseline + baseline	None		None		None		None		None		Monotherapy
D1690R00022	cm1	T03-0044	CM		Before baseline + baseline,After baseline to Month 3,Month 3 to Month 6		Before baseline + baseline,After baseline to Month 3,Month 3 to Month 6		Before baseline + baseline,After baseline to Month 3,Month 3 to Month 6	None		None		None		None		None		Dual therapy
D1690R00022	cm1	T03-0045	CM		Before baseline + baseline,After baseline to Month 3,Month 3 to Month 6		Before baseline + baseline,After baseline to Month 3,Month 3 to Month 6		Before baseline + baseline,After baseline to Month 3,Month 3 to Month 6	None		None		None		None		None		Dual therapy
D1690R00022	cm1	T03-0046	CM		Before baseline + baseline,After baseline to Month 3,Month 3 to Month 6		Before baseline + baseline,After baseline to Month 3		Before baseline + baseline,Month 3 to Month 6	None			Before baseline + baseline,After baseline to Month 3	None		None		None		Dual therapy
D1690R00022	cm1	T03-0047	CM		Before baseline + baseline,After baseline to Month 3,Month 3 to Month 6		Before baseline + baseline,After baseline to Month 3,Month 3 to Month 6		Before baseline + baseline,After baseline to Month 3,Month 3 to Month 6	None		None		None		None			Before baseline + baseline	Dual therapy
D1690R00022	cm1	T03-0048	CM		Before baseline + baseline,After baseline to Month 3,Month 3 to Month 6		Before baseline + baseline,After baseline to Month 3,Month 3 to Month 6	None		None		None		None		None			Before baseline + baseline	Monotherapy
D1690R00022	cm1	T03-0049	CM		Before baseline + baseline,After baseline to Month 3,Month 3 to Month 6	None			After baseline to Month 3,Month 3 to Month 6	None		None			Before baseline + baseline,After baseline to Month 3,Month 3 to Month 6	None		None		Dual therapy
D1690R00022	cm1	T03-0050	CM		Before baseline + baseline,Month 3 to Month 6	None		None		None		None		None		None			Before baseline + baseline,After baseline to Month 3,Month 3 to Month 6	Dual therapy
D1690R00022	cm1	T03-0051	CM		Before baseline + baseline,After baseline to Month 3,Month 3 to Month 6	None		None		None		None		None		None			Before baseline + baseline,After baseline to Month 3,Month 3 to Month 6	Dual therapy
D1690R00022	cm1	T03-0052	CM		Before baseline + baseline,After baseline to Month 3		Before baseline + baseline,After baseline to Month 3	None		None		None		None			Before baseline + baseline,After baseline to Month 3,Month 3 to Month 6	None		Triple therapy
D1690R00022	cm1	T03-0053	CM		Before baseline + baseline,After baseline to Month 3,Month 3 to Month 6		Before baseline + baseline,After baseline to Month 3,Month 3 to Month 6	None		None		None		None		None		None		Monotherapy
D1690R00022	cm1	T03-0054	CM		Before baseline + baseline,After baseline to Month 3,Month 3 to Month 6		Before baseline + baseline,After baseline to Month 3,Month 3 to Month 6	None		None		None			Before baseline + baseline,After baseline to Month 3,Month 3 to Month 6	None		None		Dual therapy
D1690R00022	cm1	T03-0055	CM		Before baseline + baseline,After baseline to Month 3,Month 3 to Month 6		Before baseline + baseline,After baseline to Month 3,Month 3 to Month 6	None		None		None		None		None		None		Monotherapy
D1690R00022	cm1	T03-0056	CM		Before baseline + baseline,After baseline to Month 3,Month 3 to Month 6		Before baseline + baseline,After baseline to Month 3,Month 3 to Month 6		Before baseline + baseline,After baseline to Month 3,Month 3 to Month 6	None		None		None		None		None		Dual therapy
D1690R00022	cm1	T03-0057	CM		Before baseline + baseline,After baseline to Month 3,Month 3 to Month 6		Before baseline + baseline,After baseline to Month 3,Month 3 to Month 6	None		None		None			Before baseline + baseline,After baseline to Month 3,Month 3 to Month 6		Before baseline + baseline,After baseline to Month 3,Month 3 to Month 6	None		> 3 drugs combination
D1690R00022	cm1	T03-0058	CM	None		None			Before baseline + baseline,After baseline to Month 3,Month 3 to Month 6	None		None		None		None		None		Monotherapy
D1690R00022	cm1	T03-0059	CM		Before baseline + baseline,After baseline to Month 3,Month 3 to Month 6	None		None		None		None		None		None			Before baseline + baseline,After baseline to Month 3,Month 3 to Month 6	Monotherapy
D1690R00022	cm1	T03-0060	CM		Before baseline + baseline,After baseline to Month 3,Month 3 to Month 6		Before baseline + baseline,After baseline to Month 3	None		None		None			Before baseline + baseline,After baseline to Month 3,Month 3 to Month 6	None		None		Triple therapy
D1690R00022	cm1	T03-0061	CM		Before baseline + baseline,After baseline to Month 3,Month 3 to Month 6		Before baseline + baseline,After baseline to Month 3,Month 3 to Month 6		Before baseline + baseline	None		None		None		None		None		Dual therapy
D1690R00022	cm1	T03-0062	CM		Before baseline + baseline	None			Before baseline + baseline	None		None		None		None			Before baseline + baseline,After baseline to Month 3,Month 3 to Month 6	Monotherapy
D1690R00022	cm1	T03-0063	CM	None		None			Before baseline + baseline,After baseline to Month 3,Month 3 to Month 6	None		None		None		None			Before baseline + baseline,After baseline to Month 3,Month 3 to Month 6	Dual therapy
D1690R00022	cm1	T03-0064	CM		Before baseline + baseline,After baseline to Month 3,Month 3 to Month 6	None			Before baseline + baseline,After baseline to Month 3,Month 3 to Month 6	None		None		None		None		None		Dual therapy
D1690R00022	cm1	T03-0065	CM		Before baseline + baseline,After baseline to Month 3,Month 3 to Month 6		Before baseline + baseline	None		None		None			Before baseline + baseline,After baseline to Month 3,Month 3 to Month 6	None		None		Dual therapy
D1690R00022	cm1	T03-0066	CM		Before baseline + baseline,After baseline to Month 3,Month 3 to Month 6		Before baseline + baseline,After baseline to Month 3		Before baseline + baseline	None		None			Month 3 to Month 6	None		None		Dual therapy
D1690R00022	cm1	T03-0067	CM	None		None		None		None		None		None		None			Before baseline + baseline,After baseline to Month 3,Month 3 to Month 6	Monotherapy
D1690R00022	cm1	T03-0068	CM		Before baseline + baseline	None		None		None		None			Before baseline + baseline	None			Before baseline + baseline,After baseline to Month 3,Month 3 to Month 6	Monotherapy
D1690R00022	cm1	T03-0069	CM		Before baseline + baseline,After baseline to Month 3,Month 3 to Month 6		Before baseline + baseline,After baseline to Month 3,Month 3 to Month 6		Before baseline + baseline	None		None			Before baseline + baseline	None		None		Dual therapy
D1690R00022	cm1	T03-0070	CM		Before baseline + baseline,After baseline to Month 3,Month 3 to Month 6		Before baseline + baseline,After baseline to Month 3,Month 3 to Month 6		Before baseline + baseline	None			Before baseline + baseline,After baseline to Month 3,Month 3 to Month 6	None		None		None		Triple therapy
D1690R00022	cm1	T03-0071	CM		Before baseline + baseline,Month 3 to Month 6	None			Before baseline + baseline,After baseline to Month 3,Month 3 to Month 6	None		None			Before baseline + baseline,After baseline to Month 3,Month 3 to Month 6		Month 3 to Month 6		Before baseline + baseline,After baseline to Month 3,Month 3 to Month 6	Triple therapy
D1690R00022	cm1	T03-0072	CM		Before baseline + baseline,After baseline to Month 3,Month 3 to Month 6		Before baseline + baseline		Before baseline + baseline	None		None			After baseline to Month 3,Month 3 to Month 6	None		None		Dual therapy
D1690R00022	cm1	T03-0073	CM		Before baseline + baseline,After baseline to Month 3,Month 3 to Month 6	None		None		None		None		None		None		None		Monotherapy
D1690R00022	cm1	T03-0074	CM		Before baseline + baseline,After baseline to Month 3,Month 3 to Month 6	None			Before baseline + baseline	None		None			Before baseline + baseline,After baseline to Month 3,Month 3 to Month 6		Before baseline + baseline	None		Dual therapy
D1690R00022	cm1	T03-0075	CM		Before baseline + baseline	None			Before baseline + baseline,After baseline to Month 3,Month 3 to Month 6	None		None		None		None		None		Monotherapy
D1690R00022	cm1	T03-0076	CM		Before baseline + baseline,After baseline to Month 3,Month 3 to Month 6		Before baseline + baseline	None		None		None			Before baseline + baseline,After baseline to Month 3,Month 3 to Month 6	None		None		Dual therapy
D1690R00022	cm1	T03-0077	CM	None		None			Before baseline + baseline,After baseline to Month 3,Month 3 to Month 6	None		None		None		None		None		Monotherapy
D1690R00022	cm1	T03-0078	CM		Before baseline + baseline,After baseline to Month 3,Month 3 to Month 6		Before baseline + baseline,After baseline to Month 3,Month 3 to Month 6		Before baseline + baseline,After baseline to Month 3,Month 3 to Month 6	None		None		None		None		None		Triple therapy
D1690R00022	cm1	T03-0079	CM		Before baseline + baseline,After baseline to Month 3,Month 3 to Month 6		Before baseline + baseline		Before baseline + baseline	None		None			Before baseline + baseline,After baseline to Month 3,Month 3 to Month 6	None		None		Dual therapy
D1690R00022	cm1	T03-0080	CM		Before baseline + baseline,After baseline to Month 3,Month 3 to Month 6	None			Before baseline + baseline	None		None			Before baseline + baseline,After baseline to Month 3,Month 3 to Month 6	None		None		Dual therapy
D1690R00022	cm1	T03-0081	CM		Before baseline + baseline,After baseline to Month 3,Month 3 to Month 6		Before baseline + baseline,After baseline to Month 3,Month 3 to Month 6		Before baseline + baseline	None		None			After baseline to Month 3,Month 3 to Month 6	None		None		Triple therapy
D1690R00022	cm1	T03-0082	CM		Before baseline + baseline,After baseline to Month 3,Month 3 to Month 6	None		None		None		None		None		None		None		Monotherapy
D1690R00022	cm1	T03-0083	CM		Before baseline + baseline,After baseline to Month 3,Month 3 to Month 6		Before baseline + baseline,After baseline to Month 3,Month 3 to Month 6		Before baseline + baseline,After baseline to Month 3,Month 3 to Month 6	None		None		None		None		None		Monotherapy
D1690R00022	cm1	T03-0084	CM		Before baseline + baseline,After baseline to Month 3,Month 3 to Month 6		Before baseline + baseline,After baseline to Month 3,Month 3 to Month 6		Before baseline + baseline,After baseline to Month 3,Month 3 to Month 6	None		None		None		None		None		Triple therapy
D1690R00022	cm1	T03-0085	CM	None		None		None		None		None		None		None			Before baseline + baseline,After baseline to Month 3,Month 3 to Month 6	Monotherapy
D1690R00022	cm1	T03-0086	CM		Before baseline + baseline,After baseline to Month 3,Month 3 to Month 6	None		None		None		None		None		None			Before baseline + baseline,After baseline to Month 3,Month 3 to Month 6	Dual therapy
D1690R00022	cm1	T03-0087	CM		Before baseline + baseline,After baseline to Month 3	None		None		None		None		None		None			Before baseline + baseline,After baseline to Month 3,Month 3 to Month 6	Dual therapy
D1690R00022	cm1	T03-0088	CM		Before baseline + baseline,After baseline to Month 3,Month 3 to Month 6	None		None		None		None		None		None			Before baseline + baseline,After baseline to Month 3,Month 3 to Month 6	Dual therapy
D1690R00022	cm1	T03-0089	CM		Before baseline + baseline,After baseline to Month 3,Month 3 to Month 6		Before baseline + baseline,After baseline to Month 3,Month 3 to Month 6		Before baseline + baseline,Month 3 to Month 6	None		None		None		None		None		Triple therapy
D1690R00022	cm1	T03-0090	CM		Before baseline + baseline,After baseline to Month 3,Month 3 to Month 6		Before baseline + baseline,After baseline to Month 3	None		None		None			Before baseline + baseline,After baseline to Month 3,Month 3 to Month 6	None			Before baseline + baseline,After baseline to Month 3,Month 3 to Month 6	> 3 drugs combination
D1690R00022	cm1	T03-0091	CM		Before baseline + baseline,After baseline to Month 3,Month 3 to Month 6	None			Before baseline + baseline	None		None			Before baseline + baseline	None		None		Monotherapy
D1690R00022	cm1	T03-0092	CM		Before baseline + baseline,After baseline to Month 3,Month 3 to Month 6	None		None		None		None		None		None			Before baseline + baseline,After baseline to Month 3,Month 3 to Month 6	Dual therapy
D1690R00022	cm1	T03-0093	CM		Before baseline + baseline,After baseline to Month 3,Month 3 to Month 6	None			Before baseline + baseline	None		None		None		None			Before baseline + baseline,After baseline to Month 3,Month 3 to Month 6	Dual therapy
D1690R00022	cm1	T03-0094	CM		Before baseline + baseline,After baseline to Month 3,Month 3 to Month 6		Before baseline + baseline,After baseline to Month 3,Month 3 to Month 6	None		None		None			Before baseline + baseline	None		None		Dual therapy
D1690R00022	cm1	T03-0095	CM		Before baseline + baseline,After baseline to Month 3,Month 3 to Month 6	None			Before baseline + baseline	None			Before baseline + baseline	None		None			Before baseline + baseline,After baseline to Month 3,Month 3 to Month 6	Dual therapy
D1690R00022	cm1	T03-0096	CM		Before baseline + baseline,After baseline to Month 3,Month 3 to Month 6		Before baseline + baseline,After baseline to Month 3,Month 3 to Month 6		Before baseline + baseline	None			Before baseline + baseline	None		None			Month 3 to Month 6	Dual therapy
D1690R00022	cm1	T03-0097	CM		Before baseline + baseline,After baseline to Month 3,Month 3 to Month 6		Before baseline + baseline,After baseline to Month 3,Month 3 to Month 6		Before baseline + baseline,After baseline to Month 3,Month 3 to Month 6	None		None		None		None		None		Triple therapy
D1690R00022	cm1	T03-0098	CM		Before baseline + baseline	None			Before baseline + baseline,After baseline to Month 3,Month 3 to Month 6	None		None		None		None		None		Monotherapy
D1690R00022	cm1	T03-0099	CM		Before baseline + baseline,After baseline to Month 3,Month 3 to Month 6		Before baseline + baseline,After baseline to Month 3,Month 3 to Month 6		Before baseline + baseline,After baseline to Month 3	None		None		None		None		None		Triple therapy
D1690R00022	cm1	T03-0100	CM		Before baseline + baseline,After baseline to Month 3,Month 3 to Month 6		Before baseline + baseline,After baseline to Month 3,Month 3 to Month 6		Before baseline + baseline	None		None			Before baseline + baseline	None			Before baseline + baseline,After baseline to Month 3,Month 3 to Month 6	Triple therapy
D1690R00022	cm1	T04-0001	CM		Before baseline + baseline	None			Before baseline + baseline	None		None		None		None			Before baseline + baseline,After baseline to Month 3,Month 3 to Month 6	Dual therapy
D1690R00022	cm1	T04-0002	CM		Before baseline + baseline,After baseline to Month 3,Month 3 to Month 6		Before baseline + baseline,After baseline to Month 3,Month 3 to Month 6	None			Before baseline + baseline	None			Before baseline + baseline,After baseline to Month 3,Month 3 to Month 6	None		None		Triple therapy
D1690R00022	cm1	T04-0003	CM		Before baseline + baseline,After baseline to Month 3,Month 3 to Month 6		Before baseline + baseline,After baseline to Month 3,Month 3 to Month 6		Before baseline + baseline	None		None		None		None			Before baseline + baseline,After baseline to Month 3,Month 3 to Month 6	Triple therapy
D1690R00022	cm1	T04-0004	CM		Before baseline + baseline,After baseline to Month 3,Month 3 to Month 6	None			Before baseline + baseline	None		None			Before baseline + baseline,After baseline to Month 3,Month 3 to Month 6	None		None		Monotherapy
D1690R00022	cm1	T04-0005	CM		Before baseline + baseline,After baseline to Month 3,Month 3 to Month 6		Before baseline + baseline,After baseline to Month 3,Month 3 to Month 6		Before baseline + baseline	None		None		None		None		None		Dual therapy
D1690R00022	cm1	T04-0006	CM		Before baseline + baseline,After baseline to Month 3,Month 3 to Month 6		Before baseline + baseline,After baseline to Month 3,Month 3 to Month 6		Before baseline + baseline	None		None		None		None		None		Dual therapy
D1690R00022	cm1	T04-0007	CM		Before baseline + baseline,After baseline to Month 3		Before baseline + baseline,After baseline to Month 3,Month 3 to Month 6		Before baseline + baseline,After baseline to Month 3	None		None		None		None		None		Dual therapy
D1690R00022	cm1	T04-0008	CM		Before baseline + baseline,After baseline to Month 3,Month 3 to Month 6	None			Before baseline + baseline	None		None		None		None		None		Monotherapy
D1690R00022	cm1	T04-0009	CM	None		None		None		None			Before baseline + baseline	None		None			Before baseline + baseline,After baseline to Month 3,Month 3 to Month 6	Dual therapy
D1690R00022	cm1	T04-0010	CM		Before baseline + baseline		Before baseline + baseline,After baseline to Month 3,Month 3 to Month 6		Before baseline + baseline	None		None			Before baseline + baseline,After baseline to Month 3,Month 3 to Month 6	None		None		> 3 drugs combination
D1690R00022	cm1	T04-0011	CM		Before baseline + baseline,After baseline to Month 3,Month 3 to Month 6		Before baseline + baseline,After baseline to Month 3,Month 3 to Month 6		Before baseline + baseline	None			Before baseline + baseline,After baseline to Month 3,Month 3 to Month 6		Month 3 to Month 6	None		None		> 3 drugs combination
D1690R00022	cm1	T04-0012	CM		Before baseline + baseline,After baseline to Month 3,Month 3 to Month 6		Before baseline + baseline,After baseline to Month 3,Month 3 to Month 6		Before baseline + baseline	None		None			Before baseline + baseline,After baseline to Month 3,Month 3 to Month 6	None		None		Triple therapy
D1690R00022	cm1	T04-0013	CM		Before baseline + baseline,After baseline to Month 3,Month 3 to Month 6		Before baseline + baseline,After baseline to Month 3,Month 3 to Month 6		Before baseline + baseline	None		None		None		None		None		Triple therapy
D1690R00022	cm1	T04-0014	CM		Before baseline + baseline,After baseline to Month 3,Month 3 to Month 6		Before baseline + baseline,After baseline to Month 3,Month 3 to Month 6		Before baseline + baseline	None		None		None		None		None		Dual therapy
D1690R00022	cm1	T04-0015	CM		Before baseline + baseline,After baseline to Month 3,Month 3 to Month 6		Before baseline + baseline,After baseline to Month 3,Month 3 to Month 6		Before baseline + baseline	None		None		None		None		None		Dual therapy
D1690R00022	cm1	T04-0016	CM		Before baseline + baseline,After baseline to Month 3,Month 3 to Month 6		Before baseline + baseline,After baseline to Month 3,Month 3 to Month 6		Before baseline + baseline	None			Before baseline + baseline	None		None		None		Dual therapy
D1690R00022	cm1	T04-0017	CM		Before baseline + baseline,After baseline to Month 3,Month 3 to Month 6		Before baseline + baseline,After baseline to Month 3,Month 3 to Month 6		Before baseline + baseline	None		None		None		None		None		Dual therapy
D1690R00022	cm1	T04-0018	CM		Before baseline + baseline,After baseline to Month 3,Month 3 to Month 6		Before baseline + baseline,After baseline to Month 3,Month 3 to Month 6		Before baseline + baseline	None		None		None		None			Before baseline + baseline,Month 3 to Month 6	Dual therapy
D1690R00022	cm1	T04-0019	CM		Before baseline + baseline,After baseline to Month 3,Month 3 to Month 6		Before baseline + baseline,After baseline to Month 3		Before baseline + baseline	None			Before baseline + baseline,After baseline to Month 3,Month 3 to Month 6	None		None		None		Triple therapy
D1690R00022	cm1	T04-0020	CM		Before baseline + baseline,After baseline to Month 3,Month 3 to Month 6	None		None		None		None		None		None			Before baseline + baseline,After baseline to Month 3,Month 3 to Month 6	Dual therapy
D1690R00022	cm1	T04-0021	CM		Before baseline + baseline,After baseline to Month 3,Month 3 to Month 6		Before baseline + baseline,After baseline to Month 3,Month 3 to Month 6		Before baseline + baseline	None		None		None		None		None		Dual therapy
D1690R00022	cm1	T04-0022	CM		Before baseline + baseline,After baseline to Month 3,Month 3 to Month 6		Before baseline + baseline,After baseline to Month 3,Month 3 to Month 6		Before baseline + baseline	None		None		None		None			Before baseline + baseline	> 3 drugs combination
D1690R00022	cm1	T04-0023	CM		Before baseline + baseline,After baseline to Month 3,Month 3 to Month 6		Before baseline + baseline,After baseline to Month 3,Month 3 to Month 6		Before baseline + baseline	None			Before baseline + baseline,After baseline to Month 3,Month 3 to Month 6	None		None		None		Triple therapy
D1690R00022	cm1	T04-0024	CM		Before baseline + baseline,After baseline to Month 3,Month 3 to Month 6		Before baseline + baseline,After baseline to Month 3,Month 3 to Month 6		Before baseline + baseline	None		None			Before baseline + baseline	None		None		Triple therapy
D1690R00022	cm1	T04-0025	CM		Before baseline + baseline,After baseline to Month 3,Month 3 to Month 6		Before baseline + baseline,After baseline to Month 3,Month 3 to Month 6		Before baseline + baseline	None		None			Before baseline + baseline	None		None		> 3 drugs combination
D1690R00022	cm1	T04-0026	CM		Before baseline + baseline,After baseline to Month 3,Month 3 to Month 6		Before baseline + baseline,After baseline to Month 3,Month 3 to Month 6		Before baseline + baseline	None		None		None		None		None		Triple therapy
D1690R00022	cm1	T04-0027	CM		Before baseline + baseline,After baseline to Month 3,Month 3 to Month 6		Before baseline + baseline,After baseline to Month 3,Month 3 to Month 6	None		None		None		None		None			Before baseline + baseline,After baseline to Month 3,Month 3 to Month 6	Triple therapy
D1690R00022	cm1	T04-0028	CM		Before baseline + baseline,After baseline to Month 3,Month 3 to Month 6		Before baseline + baseline,After baseline to Month 3,Month 3 to Month 6		Before baseline + baseline	None		None		None		None		None		Dual therapy
D1690R00022	cm1	T04-0029	CM		Before baseline + baseline,After baseline to Month 3,Month 3 to Month 6		Before baseline + baseline,After baseline to Month 3,Month 3 to Month 6		Before baseline + baseline	None		None		None		None		None		Dual therapy
D1690R00022	cm1	T04-0030	CM		Before baseline + baseline,After baseline to Month 3,Month 3 to Month 6		Before baseline + baseline,After baseline to Month 3,Month 3 to Month 6		Before baseline + baseline	None			Before baseline + baseline,After baseline to Month 3,Month 3 to Month 6	None		None		None		Triple therapy
D1690R00022	cm1	T04-0031	CM	None			Before baseline + baseline,After baseline to Month 3,Month 3 to Month 6		Before baseline + baseline	None			Before baseline + baseline	None		None		None		Dual therapy
D1690R00022	cm1	T04-0032	CM		Before baseline + baseline,After baseline to Month 3,Month 3 to Month 6		Before baseline + baseline,After baseline to Month 3,Month 3 to Month 6		Before baseline + baseline	None		None		None		None		None		Triple therapy
D1690R00022	cm1	T04-0033	CM		After baseline to Month 3,Month 3 to Month 6		Before baseline + baseline,After baseline to Month 3,Month 3 to Month 6		Before baseline + baseline	None		None			After baseline to Month 3,Month 3 to Month 6	None		None		Dual therapy
D1690R00022	cm1	T04-0034	CM		Before baseline + baseline	None			Before baseline + baseline	None		None		None		None			Before baseline + baseline,After baseline to Month 3,Month 3 to Month 6	Dual therapy
D1690R00022	cm1	T04-0035	CM	None		None			Before baseline + baseline	None		None		None		None			Before baseline + baseline,After baseline to Month 3,Month 3 to Month 6	Dual therapy
D1690R00022	cm1	T04-0036	CM		Before baseline + baseline,After baseline to Month 3		Before baseline + baseline,After baseline to Month 3,Month 3 to Month 6		Before baseline + baseline	None		None		None		None		None		Dual therapy
D1690R00022	cm1	T04-0037	CM		Before baseline + baseline,After baseline to Month 3,Month 3 to Month 6		Before baseline + baseline,After baseline to Month 3,Month 3 to Month 6		Before baseline + baseline	None		None		None		None		None		Triple therapy
D1690R00022	cm1	T04-0038	CM		Before baseline + baseline,After baseline to Month 3,Month 3 to Month 6		Before baseline + baseline,After baseline to Month 3,Month 3 to Month 6		Before baseline + baseline	None		None		None		None		None		Triple therapy
D1690R00022	cm1	T04-0039	CM	None			Before baseline + baseline,After baseline to Month 3,Month 3 to Month 6	None		None			Before baseline + baseline	None		None		None		Dual therapy
D1690R00022	cm1	T04-0040	CM		Before baseline + baseline,After baseline to Month 3,Month 3 to Month 6		Before baseline + baseline,After baseline to Month 3,Month 3 to Month 6		Before baseline + baseline	None		None			Before baseline + baseline,After baseline to Month 3,Month 3 to Month 6	None		None		Triple therapy
D1690R00022	cm1	T04-0041	CM		Before baseline + baseline,After baseline to Month 3,Month 3 to Month 6		Before baseline + baseline,After baseline to Month 3,Month 3 to Month 6	None		None		None		None		None		None		Monotherapy
D1690R00022	cm1	T04-0042	CM		Before baseline + baseline,After baseline to Month 3,Month 3 to Month 6	None			After baseline to Month 3	None		None			Before baseline + baseline,After baseline to Month 3,Month 3 to Month 6	None			Before baseline + baseline,After baseline to Month 3,Month 3 to Month 6	Dual therapy
D1690R00022	cm1	T04-0043	CM		Before baseline + baseline,After baseline to Month 3,Month 3 to Month 6		Before baseline + baseline,After baseline to Month 3,Month 3 to Month 6		Before baseline + baseline	None		None		None		None		None		Dual therapy
D1690R00022	cm1	T04-0044	CM		Before baseline + baseline,After baseline to Month 3,Month 3 to Month 6		Before baseline + baseline,After baseline to Month 3,Month 3 to Month 6	None		None		None			Before baseline + baseline	None		None		Dual therapy
D1690R00022	cm1	T04-0045	CM		Before baseline + baseline,After baseline to Month 3,Month 3 to Month 6		Before baseline + baseline,After baseline to Month 3,Month 3 to Month 6	None		None		None		None		None		None		Dual therapy
D1690R00022	cm1	T04-0046	CM		Before baseline + baseline,After baseline to Month 3,Month 3 to Month 6		Before baseline + baseline,After baseline to Month 3,Month 3 to Month 6	None		None		None		None		None		None		Dual therapy
D1690R00022	cm1	T04-0047	CM		Before baseline + baseline,After baseline to Month 3,Month 3 to Month 6		Before baseline + baseline,After baseline to Month 3,Month 3 to Month 6		Before baseline + baseline	None		None			Before baseline + baseline,After baseline to Month 3,Month 3 to Month 6	None		None		Triple therapy
D1690R00022	cm1	T04-0048	CM	None		None			Before baseline + baseline	None			Before baseline + baseline,After baseline to Month 3,Month 3 to Month 6	None		None			Before baseline + baseline,After baseline to Month 3,Month 3 to Month 6	Triple therapy
D1690R00022	cm1	T04-0049	CM		Before baseline + baseline,After baseline to Month 3,Month 3 to Month 6		Before baseline + baseline,After baseline to Month 3,Month 3 to Month 6		Before baseline + baseline,Month 3 to Month 6	None			Before baseline + baseline,After baseline to Month 3,Month 3 to Month 6		Before baseline + baseline	None		None		Triple therapy
D1690R00022	cm1	T04-0050	CM		Before baseline + baseline,After baseline to Month 3,Month 3 to Month 6		Before baseline + baseline,After baseline to Month 3,Month 3 to Month 6		Before baseline + baseline	None		None		None		None		None		Dual therapy
D1690R00022	cm1	T04-0051	CM		Before baseline + baseline,After baseline to Month 3,Month 3 to Month 6		Before baseline + baseline,After baseline to Month 3,Month 3 to Month 6		Before baseline + baseline	None		None		None		None		None		Dual therapy
D1690R00022	cm1	T04-0052	CM		Before baseline + baseline,After baseline to Month 3,Month 3 to Month 6		Before baseline + baseline,After baseline to Month 3,Month 3 to Month 6		Before baseline + baseline	None		None		None		None		None		Dual therapy
D1690R00022	cm1	T04-0053	CM		Before baseline + baseline,After baseline to Month 3,Month 3 to Month 6		Before baseline + baseline,After baseline to Month 3,Month 3 to Month 6		Before baseline + baseline	None		None		None		None		None		Dual therapy
D1690R00022	cm1	T04-0054	CM		Before baseline + baseline		Before baseline + baseline		Before baseline + baseline	None		None		None		None			Before baseline + baseline,After baseline to Month 3,Month 3 to Month 6	Triple therapy
D1690R00022	cm1	T04-0055	CM		Before baseline + baseline,After baseline to Month 3,Month 3 to Month 6		Before baseline + baseline,After baseline to Month 3,Month 3 to Month 6		Before baseline + baseline	None		None		None		None		None		Dual therapy
D1690R00022	cm1	T04-0056	CM	None			Before baseline + baseline,After baseline to Month 3,Month 3 to Month 6		Before baseline + baseline	None		None			Before baseline + baseline,After baseline to Month 3,Month 3 to Month 6	None		None		Triple therapy
D1690R00022	cm1	T04-0057	CM		Before baseline + baseline,After baseline to Month 3,Month 3 to Month 6		Before baseline + baseline,After baseline to Month 3,Month 3 to Month 6		Before baseline + baseline	None		None		None		None		None		Dual therapy
D1690R00022	cm1	T04-0058	CM		Before baseline + baseline,After baseline to Month 3,Month 3 to Month 6		Before baseline + baseline,After baseline to Month 3,Month 3 to Month 6	None		None		None		None		None			Before baseline + baseline	Dual therapy
D1690R00022	cm1	T04-0059	CM		Before baseline + baseline,After baseline to Month 3,Month 3 to Month 6		Before baseline + baseline,After baseline to Month 3,Month 3 to Month 6		Before baseline + baseline	None		None		None		None		None		Dual therapy
D1690R00022	cm1	T04-0060	CM		Before baseline + baseline,After baseline to Month 3,Month 3 to Month 6		Before baseline + baseline,After baseline to Month 3,Month 3 to Month 6		Before baseline + baseline,After baseline to Month 3,Month 3 to Month 6	None			Before baseline + baseline		Before baseline + baseline	None			Before baseline + baseline,After baseline to Month 3,Month 3 to Month 6	Triple therapy
D1690R00022	cm1	T04-0061	CM		Before baseline + baseline,After baseline to Month 3,Month 3 to Month 6	None		None		None		None		None		None			Before baseline + baseline,After baseline to Month 3,Month 3 to Month 6	Dual therapy
D1690R00022	cm1	T04-0062	CM		Before baseline + baseline,After baseline to Month 3,Month 3 to Month 6		Before baseline + baseline,After baseline to Month 3,Month 3 to Month 6		Before baseline + baseline	None		None		None		None		None		Dual therapy
D1690R00022	cm1	T04-0063	CM		Before baseline + baseline,After baseline to Month 3,Month 3 to Month 6		Before baseline + baseline,After baseline to Month 3,Month 3 to Month 6		Before baseline + baseline	None		None		None		None		None		Dual therapy
D1690R00022	cm1	T04-0064	CM		Before baseline + baseline,After baseline to Month 3,Month 3 to Month 6		Before baseline + baseline,After baseline to Month 3,Month 3 to Month 6		Before baseline + baseline	None		None		None		None		None		Dual therapy
D1690R00022	cm1	T04-0065	CM		Before baseline + baseline,After baseline to Month 3,Month 3 to Month 6		Before baseline + baseline,After baseline to Month 3,Month 3 to Month 6		Before baseline + baseline	None		None		None		None			Before baseline + baseline,After baseline to Month 3,Month 3 to Month 6	Triple therapy
D1690R00022	cm1	T04-0066	CM		Before baseline + baseline,After baseline to Month 3,Month 3 to Month 6		Before baseline + baseline,After baseline to Month 3,Month 3 to Month 6	None		None		None		None		None			Before baseline + baseline,After baseline to Month 3,Month 3 to Month 6	Dual therapy
D1690R00022	cm1	T04-0067	CM		Before baseline + baseline,After baseline to Month 3,Month 3 to Month 6		Before baseline + baseline,After baseline to Month 3,Month 3 to Month 6		Before baseline + baseline	None		None		None		None			Before baseline + baseline	> 3 drugs combination
D1690R00022	cm1	T04-0068	CM		Before baseline + baseline,After baseline to Month 3,Month 3 to Month 6	None		None		None		None		None			Before baseline + baseline		Before baseline + baseline,After baseline to Month 3,Month 3 to Month 6	Triple therapy
D1690R00022	cm1	T04-0069	CM		Before baseline + baseline,After baseline to Month 3,Month 3 to Month 6		Before baseline + baseline,After baseline to Month 3		Before baseline + baseline	None		None		None		None		None		Triple therapy
D1690R00022	cm1	T04-0070	CM		Before baseline + baseline	None			Before baseline + baseline	None		None		None		None			Before baseline + baseline,After baseline to Month 3,Month 3 to Month 6	Dual therapy
D1690R00022	cm1	T04-0071	CM		Before baseline + baseline,After baseline to Month 3,Month 3 to Month 6		Before baseline + baseline,After baseline to Month 3,Month 3 to Month 6		Before baseline + baseline	None		None			Before baseline + baseline,After baseline to Month 3,Month 3 to Month 6	None		None		> 3 drugs combination
D1690R00022	cm1	T04-0072	CM		Before baseline + baseline,After baseline to Month 3,Month 3 to Month 6		Before baseline + baseline,After baseline to Month 3,Month 3 to Month 6		Before baseline + baseline	None		None		None		None		None		Triple therapy
D1690R00022	cm1	T04-0073	CM		Before baseline + baseline,After baseline to Month 3,Month 3 to Month 6		Before baseline + baseline,After baseline to Month 3,Month 3 to Month 6		Before baseline + baseline,Month 3 to Month 6	None		None		None		None		None		Dual therapy
D1690R00022	cm1	T04-0074	CM		Before baseline + baseline,After baseline to Month 3,Month 3 to Month 6		Before baseline + baseline,After baseline to Month 3,Month 3 to Month 6		Before baseline + baseline	None		None		None		None		None		Dual therapy
D1690R00022	cm1	T04-0075	CM	None			Before baseline + baseline,After baseline to Month 3,Month 3 to Month 6		Before baseline + baseline	None		None		None		None			Before baseline + baseline,After baseline to Month 3,Month 3 to Month 6	Triple therapy
D1690R00022	cm1	T04-0076	CM		Before baseline + baseline,After baseline to Month 3,Month 3 to Month 6		Before baseline + baseline,After baseline to Month 3,Month 3 to Month 6		Before baseline + baseline	None		None		None		None		None		Triple therapy
D1690R00022	cm1	T04-0077	CM	None		None			Before baseline + baseline	None		None		None		None			Before baseline + baseline,After baseline to Month 3,Month 3 to Month 6	Dual therapy
D1690R00022	cm1	T04-0078	CM	None		None		None			Before baseline + baseline	None		None		None			Before baseline + baseline,After baseline to Month 3,Month 3 to Month 6	Dual therapy
D1690R00022	cm1	T04-0079	CM		Before baseline + baseline,After baseline to Month 3,Month 3 to Month 6		Before baseline + baseline,After baseline to Month 3,Month 3 to Month 6		Before baseline + baseline	None		None			Before baseline + baseline	None		None		Triple therapy
D1690R00022	cm1	T04-0080	CM		Before baseline + baseline		Before baseline + baseline,After baseline to Month 3,Month 3 to Month 6		Before baseline + baseline	None		None			Before baseline + baseline,After baseline to Month 3,Month 3 to Month 6	None		None		> 3 drugs combination
D1690R00022	cm1	T04-0081	CM	None			Before baseline + baseline,After baseline to Month 3,Month 3 to Month 6		Before baseline + baseline	None		None		None		None		None		Dual therapy
D1690R00022	cm1	T04-0082	CM		Before baseline + baseline		Before baseline + baseline,After baseline to Month 3,Month 3 to Month 6		Before baseline + baseline	None		None		None		None			Before baseline + baseline,After baseline to Month 3,Month 3 to Month 6	Triple therapy
D1690R00022	cm1	T04-0083	CM		Before baseline + baseline,After baseline to Month 3,Month 3 to Month 6		Before baseline + baseline,After baseline to Month 3,Month 3 to Month 6		Before baseline + baseline	None		None			Before baseline + baseline,After baseline to Month 3,Month 3 to Month 6	None		None		Triple therapy
D1690R00022	cm1	T04-0084	CM		Before baseline + baseline,After baseline to Month 3,Month 3 to Month 6		Before baseline + baseline,After baseline to Month 3,Month 3 to Month 6		Before baseline + baseline	None		None		None		None		None		Triple therapy
D1690R00022	cm1	T04-0085	CM		Before baseline + baseline,After baseline to Month 3,Month 3 to Month 6		Before baseline + baseline,After baseline to Month 3,Month 3 to Month 6		Before baseline + baseline	None		None		None		None		None		Dual therapy
D1690R00022	cm1	T04-0086	CM		After baseline to Month 3,Month 3 to Month 6		Before baseline + baseline,After baseline to Month 3,Month 3 to Month 6		Before baseline + baseline,After baseline to Month 3,Month 3 to Month 6	None		None		None		None		None		Dual therapy
D1690R00022	cm1	T04-0087	CM	None			Before baseline + baseline,After baseline to Month 3,Month 3 to Month 6	None		None		None			Before baseline + baseline	None			Before baseline + baseline,After baseline to Month 3,Month 3 to Month 6	Triple therapy
D1690R00022	cm1	T04-0088	CM		Before baseline + baseline		Before baseline + baseline,After baseline to Month 3,Month 3 to Month 6		Before baseline + baseline	None			Before baseline + baseline	None		None			Before baseline + baseline,After baseline to Month 3,Month 3 to Month 6	> 3 drugs combination
D1690R00022	cm1	T04-0089	CM		Before baseline + baseline,After baseline to Month 3,Month 3 to Month 6		Before baseline + baseline,After baseline to Month 3,Month 3 to Month 6		Before baseline + baseline	None			Before baseline + baseline,After baseline to Month 3,Month 3 to Month 6	None		None		None		Triple therapy
D1690R00022	cm1	T04-0090	CM		Before baseline + baseline,After baseline to Month 3,Month 3 to Month 6		Before baseline + baseline,After baseline to Month 3,Month 3 to Month 6		Before baseline + baseline	None			Before baseline + baseline,After baseline to Month 3,Month 3 to Month 6	None		None		None		> 3 drugs combination
D1690R00022	cm1	T04-0091	CM	None			Before baseline + baseline,After baseline to Month 3,Month 3 to Month 6		Before baseline + baseline	None		None		None		None			Before baseline + baseline,After baseline to Month 3,Month 3 to Month 6	Triple therapy
D1690R00022	cm1	T04-0092	CM		Before baseline + baseline,After baseline to Month 3,Month 3 to Month 6		Before baseline + baseline,After baseline to Month 3,Month 3 to Month 6		Before baseline + baseline	None		None		None		None		None		Monotherapy
D1690R00022	cm1	T04-0093	CM		Before baseline + baseline,After baseline to Month 3,Month 3 to Month 6		Before baseline + baseline,After baseline to Month 3,Month 3 to Month 6	None		None		None		None		None		None		Monotherapy
D1690R00022	cm1	T04-0094	CM		Before baseline + baseline,After baseline to Month 3		Before baseline + baseline,After baseline to Month 3,Month 3 to Month 6		Month 3 to Month 6	None		None		None		None		None		Dual therapy
D1690R00022	cm1	T04-0095	CM		Before baseline + baseline,After baseline to Month 3,Month 3 to Month 6		Before baseline + baseline,After baseline to Month 3,Month 3 to Month 6	None		None			Before baseline + baseline		Before baseline + baseline,After baseline to Month 3,Month 3 to Month 6	None		None		Dual therapy
D1690R00022	cm1	T04-0096	CM		Before baseline + baseline,After baseline to Month 3,Month 3 to Month 6		Before baseline + baseline,After baseline to Month 3,Month 3 to Month 6		Before baseline + baseline	None		None		None		None		None		Dual therapy
D1690R00022	cm1	T04-0097	CM		Before baseline + baseline,After baseline to Month 3,Month 3 to Month 6	None			Before baseline + baseline,Month 3 to Month 6	None		None			Before baseline + baseline,After baseline to Month 3,Month 3 to Month 6	None		None		Dual therapy
D1690R00022	cm1	T04-0098	CM		Before baseline + baseline,After baseline to Month 3,Month 3 to Month 6		Before baseline + baseline,After baseline to Month 3,Month 3 to Month 6		Before baseline + baseline	None		None			Before baseline + baseline	None			Month 3 to Month 6	Triple therapy
D1690R00022	cm1	T04-0099	CM		Before baseline + baseline,After baseline to Month 3,Month 3 to Month 6		Before baseline + baseline,After baseline to Month 3,Month 3 to Month 6		Before baseline + baseline	None		None			Before baseline + baseline,After baseline to Month 3,Month 3 to Month 6	None		None		> 3 drugs combination
D1690R00022	cm1	T04-0100	CM	None			Before baseline + baseline,After baseline to Month 3,Month 3 to Month 6		Before baseline + baseline	None		None		None		None			Before baseline + baseline,After baseline to Month 3,Month 3 to Month 6	Triple therapy
D1690R00022	cm1	T05-0001	CM		Before baseline + baseline,After baseline to Month 3,Month 3 to Month 6		Before baseline + baseline,After baseline to Month 3,Month 3 to Month 6		Before baseline + baseline	None		None			Before baseline + baseline,After baseline to Month 3,Month 3 to Month 6	None		None		Dual therapy
D1690R00022	cm1	T05-0002	CM		Before baseline + baseline,After baseline to Month 3,Month 3 to Month 6		Before baseline + baseline,After baseline to Month 3,Month 3 to Month 6	None		None		None			Before baseline + baseline,After baseline to Month 3,Month 3 to Month 6	None		None		Triple therapy
D1690R00022	cm1	T05-0003	CM	None		None		None		None			Before baseline + baseline,After baseline to Month 3,Month 3 to Month 6	None		None			Before baseline + baseline,After baseline to Month 3,Month 3 to Month 6	Dual therapy
D1690R00022	cm1	T05-0004	CM		Before baseline + baseline,After baseline to Month 3,Month 3 to Month 6		Before baseline + baseline,After baseline to Month 3,Month 3 to Month 6	None		None			Before baseline + baseline,After baseline to Month 3,Month 3 to Month 6	None		None		None		Dual therapy
D1690R00022	cm1	T05-0005	CM		Before baseline + baseline,After baseline to Month 3,Month 3 to Month 6	None		None		None		None		None		None			Before baseline + baseline,After baseline to Month 3,Month 3 to Month 6	Dual therapy
D1690R00022	cm1	T05-0006	CM		Before baseline + baseline,After baseline to Month 3,Month 3 to Month 6		Before baseline + baseline,After baseline to Month 3,Month 3 to Month 6		Before baseline + baseline,After baseline to Month 3,Month 3 to Month 6	None		None			Before baseline + baseline,After baseline to Month 3,Month 3 to Month 6	None			Month 3 to Month 6	Dual therapy
D1690R00022	cm1	T05-0007	CM		Before baseline + baseline,After baseline to Month 3,Month 3 to Month 6		Before baseline + baseline,After baseline to Month 3,Month 3 to Month 6	None		None			Before baseline + baseline		Before baseline + baseline,After baseline to Month 3,Month 3 to Month 6	None		None		Dual therapy
D1690R00022	cm1	T05-0008	CM		Before baseline + baseline,After baseline to Month 3,Month 3 to Month 6	None			Before baseline + baseline	None		None		None		None			Before baseline + baseline,After baseline to Month 3,Month 3 to Month 6	Dual therapy
D1690R00022	cm1	T05-0009	CM	None		None			Before baseline + baseline	None			Before baseline + baseline,After baseline to Month 3,Month 3 to Month 6	None		None			Before baseline + baseline,After baseline to Month 3,Month 3 to Month 6	Dual therapy
D1690R00022	cm1	T05-0010	CM		Before baseline + baseline,Month 3 to Month 6		Before baseline + baseline,Month 3 to Month 6		Before baseline + baseline,After baseline to Month 3	None		None		None		None		None		Triple therapy
D1690R00022	cm1	T05-0011	CM	None		None			Before baseline + baseline,After baseline to Month 3,Month 3 to Month 6	None		None		None		None			Before baseline + baseline,After baseline to Month 3,Month 3 to Month 6	Dual therapy
D1690R00022	cm1	T05-0012	CM		Before baseline + baseline,After baseline to Month 3,Month 3 to Month 6	None		None		None		None			Before baseline + baseline,After baseline to Month 3,Month 3 to Month 6	None			Before baseline + baseline,After baseline to Month 3,Month 3 to Month 6	Dual therapy
D1690R00022	cm1	T05-0013	CM		Before baseline + baseline,After baseline to Month 3,Month 3 to Month 6	None		None		None		None			Before baseline + baseline,After baseline to Month 3,Month 3 to Month 6	None			Before baseline + baseline,After baseline to Month 3,Month 3 to Month 6	Dual therapy
D1690R00022	cm1	T05-0014	CM		Before baseline + baseline,After baseline to Month 3,Month 3 to Month 6		Before baseline + baseline,After baseline to Month 3,Month 3 to Month 6	None		None		None		None		None			Before baseline + baseline,After baseline to Month 3,Month 3 to Month 6	Dual therapy
D1690R00022	cm1	T05-0015	CM	None		None			Before baseline + baseline	None		None		None		None			Before baseline + baseline,After baseline to Month 3,Month 3 to Month 6	Dual therapy
D1690R00022	cm1	T05-0016	CM		Before baseline + baseline,After baseline to Month 3,Month 3 to Month 6		Before baseline + baseline,After baseline to Month 3,Month 3 to Month 6	None		None		None			Before baseline + baseline	None		None		Triple therapy
D1690R00022	cm1	T05-0017	CM		Before baseline + baseline,After baseline to Month 3,Month 3 to Month 6		Before baseline + baseline,After baseline to Month 3,Month 3 to Month 6		Before baseline + baseline	None		None		None		None		None		Dual therapy
D1690R00022	cm1	T05-0018	CM		Before baseline + baseline,After baseline to Month 3,Month 3 to Month 6	None		None		None		None		None		None			Before baseline + baseline,After baseline to Month 3,Month 3 to Month 6	Dual therapy
D1690R00022	cm1	T05-0019	CM		Before baseline + baseline,After baseline to Month 3,Month 3 to Month 6		Before baseline + baseline,After baseline to Month 3,Month 3 to Month 6	None		None			Before baseline + baseline,After baseline to Month 3,Month 3 to Month 6	None		None		None		Dual therapy
D1690R00022	cm1	T05-0020	CM		Before baseline + baseline,After baseline to Month 3,Month 3 to Month 6		Before baseline + baseline,After baseline to Month 3,Month 3 to Month 6		Before baseline + baseline	None		None			Before baseline + baseline,After baseline to Month 3,Month 3 to Month 6	None		None		Dual therapy
D1690R00022	cm1	T05-0021	CM		After baseline to Month 3,Month 3 to Month 6		Before baseline + baseline,After baseline to Month 3,Month 3 to Month 6	None		None			Before baseline + baseline	None		None		None		Monotherapy
D1690R00022	cm1	T05-0022	CM		Before baseline + baseline,After baseline to Month 3,Month 3 to Month 6	None		None		None		None		None		None		None		Monotherapy
D1690R00022	cm1	T05-0023	CM		Before baseline + baseline,After baseline to Month 3,Month 3 to Month 6		Before baseline + baseline,After baseline to Month 3,Month 3 to Month 6	None		None		None			Before baseline + baseline,After baseline to Month 3,Month 3 to Month 6	None		None		Dual therapy
D1690R00022	cm1	T05-0024	CM		Before baseline + baseline,After baseline to Month 3,Month 3 to Month 6		Before baseline + baseline,After baseline to Month 3,Month 3 to Month 6	None		None		None			Before baseline + baseline,After baseline to Month 3,Month 3 to Month 6	None		None		Dual therapy
D1690R00022	cm1	T05-0025	CM		After baseline to Month 3,Month 3 to Month 6		Before baseline + baseline	None		None		None			Before baseline + baseline,After baseline to Month 3,Month 3 to Month 6	None			Before baseline + baseline,After baseline to Month 3,Month 3 to Month 6	Triple therapy
D1690R00022	cm1	T05-0026	CM		Before baseline + baseline,After baseline to Month 3,Month 3 to Month 6		Before baseline + baseline,After baseline to Month 3,Month 3 to Month 6		Before baseline + baseline,After baseline to Month 3,Month 3 to Month 6	None			Before baseline + baseline,After baseline to Month 3,Month 3 to Month 6	None		None		None		Triple therapy
D1690R00022	cm1	T05-0027	CM		Before baseline + baseline,After baseline to Month 3,Month 3 to Month 6	None			After baseline to Month 3,Month 3 to Month 6	None		None		None		None			Before baseline + baseline,After baseline to Month 3,Month 3 to Month 6	Monotherapy
D1690R00022	cm1	T05-0028	CM		Before baseline + baseline,After baseline to Month 3,Month 3 to Month 6	None		None		None		None			Before baseline + baseline,After baseline to Month 3,Month 3 to Month 6	None			Before baseline + baseline,After baseline to Month 3,Month 3 to Month 6	Triple therapy
D1690R00022	cm1	T05-0029	CM		Before baseline + baseline,After baseline to Month 3,Month 3 to Month 6		Before baseline + baseline,After baseline to Month 3,Month 3 to Month 6		Before baseline + baseline	None		None			Before baseline + baseline,After baseline to Month 3,Month 3 to Month 6	None			Before baseline + baseline,After baseline to Month 3,Month 3 to Month 6	> 3 drugs combination
D1690R00022	cm1	T05-0030	CM		Before baseline + baseline,After baseline to Month 3,Month 3 to Month 6		Before baseline + baseline,After baseline to Month 3,Month 3 to Month 6		Before baseline + baseline	None		None			Before baseline + baseline	None		None		Monotherapy
D1690R00022	cm1	T05-0031	CM		Before baseline + baseline,After baseline to Month 3,Month 3 to Month 6	None		None		None		None			Month 3 to Month 6	None			Before baseline + baseline,After baseline to Month 3,Month 3 to Month 6	Dual therapy
D1690R00022	cm1	T05-0032	CM		Before baseline + baseline,After baseline to Month 3,Month 3 to Month 6		Before baseline + baseline,After baseline to Month 3,Month 3 to Month 6		Before baseline + baseline	None		None			Before baseline + baseline,After baseline to Month 3,Month 3 to Month 6	None			Before baseline + baseline,After baseline to Month 3,Month 3 to Month 6	Triple therapy
D1690R00022	cm1	T05-0033	CM		Before baseline + baseline,After baseline to Month 3,Month 3 to Month 6		Before baseline + baseline,Month 3 to Month 6	None		None		None			Before baseline + baseline,After baseline to Month 3,Month 3 to Month 6	None		None		Monotherapy
D1690R00022	cm1	T05-0034	CM		Before baseline + baseline,After baseline to Month 3,Month 3 to Month 6	None		None		None		None		None		None			Before baseline + baseline,After baseline to Month 3,Month 3 to Month 6	Dual therapy
D1690R00022	cm1	T05-0035	CM		Before baseline + baseline,After baseline to Month 3,Month 3 to Month 6		Before baseline + baseline,After baseline to Month 3,Month 3 to Month 6	None		None		None			Before baseline + baseline,After baseline to Month 3,Month 3 to Month 6	None		None		Dual therapy
D1690R00022	cm1	T05-0036	CM		Before baseline + baseline,After baseline to Month 3,Month 3 to Month 6	None		None		None		None			Before baseline + baseline,After baseline to Month 3,Month 3 to Month 6	None			Before baseline + baseline,After baseline to Month 3,Month 3 to Month 6	Triple therapy
D1690R00022	cm1	T05-0037	CM		Before baseline + baseline,After baseline to Month 3		Before baseline + baseline,After baseline to Month 3,Month 3 to Month 6	None		None		None			Before baseline + baseline,After baseline to Month 3,Month 3 to Month 6	None		None		Triple therapy
D1690R00022	cm1	T05-0038	CM		Before baseline + baseline,After baseline to Month 3,Month 3 to Month 6		Before baseline + baseline,After baseline to Month 3,Month 3 to Month 6	None		None		None			Before baseline + baseline,After baseline to Month 3	None		None		Dual therapy
D1690R00022	cm1	T05-0039	CM		Before baseline + baseline,After baseline to Month 3,Month 3 to Month 6		Before baseline + baseline,After baseline to Month 3,Month 3 to Month 6	None		None		None			Before baseline + baseline,After baseline to Month 3,Month 3 to Month 6	None		None		Dual therapy
D1690R00022	cm1	T05-0040	CM		Before baseline + baseline,After baseline to Month 3,Month 3 to Month 6		Before baseline + baseline,After baseline to Month 3,Month 3 to Month 6	None		None		None			Before baseline + baseline,After baseline to Month 3,Month 3 to Month 6	None		None		Dual therapy
D1690R00022	cm1	T05-0041	CM		Before baseline + baseline,After baseline to Month 3,Month 3 to Month 6		Before baseline + baseline,After baseline to Month 3,Month 3 to Month 6	None		None		None			Before baseline + baseline	None		None		Dual therapy
D1690R00022	cm1	T05-0042	CM		Before baseline + baseline,Month 3 to Month 6	None		None		None		None		None		None			Before baseline + baseline,After baseline to Month 3,Month 3 to Month 6	Dual therapy
D1690R00022	cm1	T05-0043	CM		Before baseline + baseline,After baseline to Month 3,Month 3 to Month 6		Before baseline + baseline,After baseline to Month 3,Month 3 to Month 6		Before baseline + baseline	None		None			Before baseline + baseline,After baseline to Month 3,Month 3 to Month 6	None			Before baseline + baseline,After baseline to Month 3,Month 3 to Month 6	Triple therapy
D1690R00022	cm1	T05-0044	CM		Before baseline + baseline,After baseline to Month 3,Month 3 to Month 6	None		None		None		None			Before baseline + baseline,After baseline to Month 3,Month 3 to Month 6	None			Before baseline + baseline,After baseline to Month 3,Month 3 to Month 6	Triple therapy
D1690R00022	cm1	T05-0045	CM		Before baseline + baseline,After baseline to Month 3,Month 3 to Month 6		Before baseline + baseline,After baseline to Month 3,Month 3 to Month 6	None		None		None			Before baseline + baseline	None		None		Dual therapy
D1690R00022	cm1	T05-0046	CM		Before baseline + baseline,After baseline to Month 3,Month 3 to Month 6		Before baseline + baseline,After baseline to Month 3,Month 3 to Month 6		Before baseline + baseline	None		None			Before baseline + baseline,After baseline to Month 3,Month 3 to Month 6	None		None		Triple therapy
D1690R00022	cm1	T05-0047	CM	None		None			Before baseline + baseline,After baseline to Month 3,Month 3 to Month 6	None			Before baseline + baseline,After baseline to Month 3,Month 3 to Month 6	None		None			Before baseline + baseline,After baseline to Month 3,Month 3 to Month 6	Dual therapy
D1690R00022	cm1	T05-0048	CM		Before baseline + baseline,After baseline to Month 3,Month 3 to Month 6		Before baseline + baseline,After baseline to Month 3,Month 3 to Month 6	None		None		None			Before baseline + baseline,After baseline to Month 3,Month 3 to Month 6	None			Before baseline + baseline,After baseline to Month 3,Month 3 to Month 6	Triple therapy
D1690R00022	cm1	T05-0049	CM		Before baseline + baseline,After baseline to Month 3,Month 3 to Month 6		Before baseline + baseline,After baseline to Month 3,Month 3 to Month 6	None		None		None			Before baseline + baseline,After baseline to Month 3,Month 3 to Month 6	None		None		Dual therapy
D1690R00022	cm1	T05-0050	CM		Before baseline + baseline,After baseline to Month 3,Month 3 to Month 6	None		None		None		None		None		None			Before baseline + baseline,After baseline to Month 3,Month 3 to Month 6	Dual therapy
D1690R00022	cm1	T05-0051	CM		Before baseline + baseline,After baseline to Month 3,Month 3 to Month 6		Before baseline + baseline,After baseline to Month 3,Month 3 to Month 6		Before baseline + baseline	None		None		None		None		None		Dual therapy
D1690R00022	cm1	T05-0052	CM		Before baseline + baseline,After baseline to Month 3,Month 3 to Month 6		Before baseline + baseline,After baseline to Month 3,Month 3 to Month 6	None		None			Before baseline + baseline		Before baseline + baseline,After baseline to Month 3,Month 3 to Month 6	None		None		Triple therapy
D1690R00022	cm1	T05-0053	CM		Before baseline + baseline,After baseline to Month 3,Month 3 to Month 6		Before baseline + baseline,After baseline to Month 3,Month 3 to Month 6	None		None		None			Month 3 to Month 6	None		None		Monotherapy
D1690R00022	cm1	T05-0054	CM		Before baseline + baseline,After baseline to Month 3,Month 3 to Month 6		Before baseline + baseline,After baseline to Month 3		Before baseline + baseline	None		None			After baseline to Month 3,Month 3 to Month 6	None		None		Monotherapy
D1690R00022	cm1	T05-0055	CM		Before baseline + baseline,After baseline to Month 3,Month 3 to Month 6		Before baseline + baseline,After baseline to Month 3,Month 3 to Month 6		Before baseline + baseline	None		None		None		None		None		Monotherapy
D1690R00022	cm1	T05-0056	CM		Before baseline + baseline,After baseline to Month 3,Month 3 to Month 6		After baseline to Month 3,Month 3 to Month 6		Before baseline + baseline	None		None			Before baseline + baseline,After baseline to Month 3,Month 3 to Month 6	None		None		Triple therapy
D1690R00022	cm1	T05-0057	CM		Before baseline + baseline,After baseline to Month 3,Month 3 to Month 6		Before baseline + baseline,After baseline to Month 3,Month 3 to Month 6		Before baseline + baseline	None		None		None		None		None		Monotherapy
D1690R00022	cm1	T05-0058	CM		Before baseline + baseline,After baseline to Month 3,Month 3 to Month 6		Before baseline + baseline,After baseline to Month 3,Month 3 to Month 6	None		None		None			Before baseline + baseline,After baseline to Month 3,Month 3 to Month 6	None			Before baseline + baseline,After baseline to Month 3,Month 3 to Month 6	Triple therapy
D1690R00022	cm1	T05-0059	CM		Before baseline + baseline	None		None		None		None		None		None			Before baseline + baseline,After baseline to Month 3,Month 3 to Month 6	Monotherapy
D1690R00022	cm1	T05-0060	CM		Before baseline + baseline,After baseline to Month 3,Month 3 to Month 6		Before baseline + baseline,After baseline to Month 3,Month 3 to Month 6		Before baseline + baseline	None			Before baseline + baseline,After baseline to Month 3,Month 3 to Month 6	None		None			After baseline to Month 3,Month 3 to Month 6	> 3 drugs combination
D1690R00022	cm1	T05-0061	CM		Before baseline + baseline,After baseline to Month 3,Month 3 to Month 6	None		None		None		None		None		None			Before baseline + baseline,After baseline to Month 3,Month 3 to Month 6	Dual therapy
D1690R00022	cm1	T05-0062	CM	None		None		None		None		None		None		None			Before baseline + baseline,After baseline to Month 3,Month 3 to Month 6	Monotherapy
D1690R00022	cm1	T05-0063	CM		Before baseline + baseline,After baseline to Month 3,Month 3 to Month 6		Before baseline + baseline,After baseline to Month 3,Month 3 to Month 6	None		None		None			Before baseline + baseline,After baseline to Month 3,Month 3 to Month 6	None		None		Dual therapy
D1690R00022	cm1	T05-0064	CM		Before baseline + baseline,After baseline to Month 3,Month 3 to Month 6		Before baseline + baseline,After baseline to Month 3,Month 3 to Month 6	None		None		None			Before baseline + baseline,After baseline to Month 3,Month 3 to Month 6	None		None		Dual therapy
D1690R00022	cm1	T05-0065	CM		Before baseline + baseline,After baseline to Month 3,Month 3 to Month 6		Before baseline + baseline,After baseline to Month 3,Month 3 to Month 6	None		None			Before baseline + baseline,After baseline to Month 3,Month 3 to Month 6		Before baseline + baseline,After baseline to Month 3,Month 3 to Month 6	None		None		Triple therapy
D1690R00022	cm1	T05-0066	CM		Before baseline + baseline,After baseline to Month 3,Month 3 to Month 6		Before baseline + baseline,After baseline to Month 3,Month 3 to Month 6	None		None		None			Before baseline + baseline	None			Before baseline + baseline	Triple therapy
D1690R00022	cm1	T05-0067	CM		Before baseline + baseline,After baseline to Month 3,Month 3 to Month 6	None		None		None		None		None		None			Before baseline + baseline,After baseline to Month 3,Month 3 to Month 6	Dual therapy
D1690R00022	cm1	T05-0068	CM		Before baseline + baseline,After baseline to Month 3,Month 3 to Month 6		Before baseline + baseline,After baseline to Month 3,Month 3 to Month 6	None		None		None			Before baseline + baseline,After baseline to Month 3,Month 3 to Month 6	None		None		Dual therapy
D1690R00022	cm1	T05-0069	CM		Before baseline + baseline,After baseline to Month 3,Month 3 to Month 6		Before baseline + baseline,After baseline to Month 3,Month 3 to Month 6		After baseline to Month 3,Month 3 to Month 6	None		None			Before baseline + baseline,After baseline to Month 3,Month 3 to Month 6	None		None		Dual therapy
D1690R00022	cm1	T05-0070	CM		Before baseline + baseline,After baseline to Month 3,Month 3 to Month 6		Before baseline + baseline,After baseline to Month 3,Month 3 to Month 6	None		None		None			Before baseline + baseline,After baseline to Month 3,Month 3 to Month 6	None		None		Dual therapy
D1690R00022	cm1	T05-0071	CM		Before baseline + baseline,After baseline to Month 3,Month 3 to Month 6		Before baseline + baseline,After baseline to Month 3,Month 3 to Month 6	None		None		None		None		None		None		Dual therapy
D1690R00022	cm1	T05-0072	CM		Before baseline + baseline,After baseline to Month 3,Month 3 to Month 6		Before baseline + baseline,After baseline to Month 3,Month 3 to Month 6	None		None		None		None		None			Before baseline + baseline,After baseline to Month 3,Month 3 to Month 6	Monotherapy
D1690R00022	cm1	T05-0073	CM	None			Before baseline + baseline,After baseline to Month 3,Month 3 to Month 6	None		None		None			Before baseline + baseline,After baseline to Month 3,Month 3 to Month 6	None		None		Dual therapy
D1690R00022	cm1	T05-0074	CM		Before baseline + baseline,After baseline to Month 3,Month 3 to Month 6		Before baseline + baseline,After baseline to Month 3,Month 3 to Month 6	None		None		None			Before baseline + baseline,After baseline to Month 3,Month 3 to Month 6	None			Month 3 to Month 6	Triple therapy
D1690R00022	cm1	T05-0075	CM		Before baseline + baseline,After baseline to Month 3,Month 3 to Month 6		Before baseline + baseline,After baseline to Month 3,Month 3 to Month 6	None		None		None		None			Before baseline + baseline,After baseline to Month 3,Month 3 to Month 6	None		Triple therapy
D1690R00022	cm1	T05-0076	CM	None		None		None		None		None		None		None			Before baseline + baseline,After baseline to Month 3,Month 3 to Month 6	Monotherapy
D1690R00022	cm1	T05-0077	CM		Before baseline + baseline,After baseline to Month 3,Month 3 to Month 6		Before baseline + baseline,After baseline to Month 3,Month 3 to Month 6	None		None		None		None		None			Before baseline + baseline,After baseline to Month 3,Month 3 to Month 6	Dual therapy
D1690R00022	cm1	T05-0078	CM		Before baseline + baseline,After baseline to Month 3,Month 3 to Month 6	None			Before baseline + baseline	None		None		None		None			Before baseline + baseline,After baseline to Month 3,Month 3 to Month 6	Dual therapy
D1690R00022	cm1	T05-0079	CM		Before baseline + baseline,After baseline to Month 3,Month 3 to Month 6		Before baseline + baseline,After baseline to Month 3,Month 3 to Month 6		Before baseline + baseline	None		None		None		None		None		Dual therapy
D1690R00022	cm1	T05-0080	CM		Before baseline + baseline,After baseline to Month 3,Month 3 to Month 6		Before baseline + baseline,After baseline to Month 3,Month 3 to Month 6		Before baseline + baseline,After baseline to Month 3,Month 3 to Month 6	None			Before baseline + baseline	None		None		None		Dual therapy
D1690R00022	cm1	T05-0081	CM		Before baseline + baseline,After baseline to Month 3,Month 3 to Month 6	None			Before baseline + baseline	None		None		None		None			Before baseline + baseline,After baseline to Month 3,Month 3 to Month 6	Dual therapy
D1690R00022	cm1	T05-0082	CM		Before baseline + baseline,After baseline to Month 3,Month 3 to Month 6		Before baseline + baseline,After baseline to Month 3,Month 3 to Month 6		Before baseline + baseline	None		None		None		None		None		Dual therapy
D1690R00022	cm1	T05-0083	CM	None			Before baseline + baseline,After baseline to Month 3,Month 3 to Month 6		Before baseline + baseline,After baseline to Month 3,Month 3 to Month 6	None			Before baseline + baseline,After baseline to Month 3,Month 3 to Month 6		Before baseline + baseline,After baseline to Month 3,Month 3 to Month 6	None		None		> 3 drugs combination
D1690R00022	cm1	T05-0084	CM	None		None		None		None		None		None		None			Before baseline + baseline,After baseline to Month 3,Month 3 to Month 6	Monotherapy
D1690R00022	cm1	T05-0085	CM		Before baseline + baseline,After baseline to Month 3,Month 3 to Month 6	None		None		None		None			Before baseline + baseline,After baseline to Month 3,Month 3 to Month 6	None			Before baseline + baseline,After baseline to Month 3,Month 3 to Month 6	Triple therapy
D1690R00022	cm1	T05-0086	CM		Before baseline + baseline,After baseline to Month 3,Month 3 to Month 6	None		None		None			Before baseline + baseline	None		None			Before baseline + baseline,After baseline to Month 3,Month 3 to Month 6	Dual therapy
D1690R00022	cm1	T05-0087	CM		Before baseline + baseline		Before baseline + baseline		Before baseline + baseline	None		None			Before baseline + baseline	None		None		Dual therapy
D1690R00022	cm1	T05-0088	CM		Before baseline + baseline,After baseline to Month 3,Month 3 to Month 6		Before baseline + baseline,After baseline to Month 3,Month 3 to Month 6		Before baseline + baseline	None		None			Before baseline + baseline	None		None		Triple therapy
D1690R00022	cm1	T05-0089	CM		Before baseline + baseline,After baseline to Month 3,Month 3 to Month 6		Before baseline + baseline,After baseline to Month 3,Month 3 to Month 6	None		None		None			Before baseline + baseline,After baseline to Month 3,Month 3 to Month 6	None		None		Dual therapy
D1690R00022	cm1	T05-0090	CM		Before baseline + baseline,After baseline to Month 3,Month 3 to Month 6		Before baseline + baseline,After baseline to Month 3,Month 3 to Month 6		Before baseline + baseline,After baseline to Month 3,Month 3 to Month 6	None		None		None		None		None		Triple therapy
D1690R00022	cm1	T05-0091	CM		Before baseline + baseline,After baseline to Month 3,Month 3 to Month 6	None		None		None		None			Before baseline + baseline,After baseline to Month 3,Month 3 to Month 6	None			Before baseline + baseline,After baseline to Month 3,Month 3 to Month 6	Dual therapy
D1690R00022	cm1	T05-0092	CM		Before baseline + baseline,After baseline to Month 3,Month 3 to Month 6		Before baseline + baseline,After baseline to Month 3,Month 3 to Month 6	None		None		None			Before baseline + baseline,After baseline to Month 3,Month 3 to Month 6	None		None		Triple therapy
D1690R00022	cm1	T05-0093	CM	None			Before baseline + baseline,After baseline to Month 3,Month 3 to Month 6	None		None		None			Before baseline + baseline,After baseline to Month 3,Month 3 to Month 6	None		None		Dual therapy
D1690R00022	cm1	T05-0094	CM		Before baseline + baseline,After baseline to Month 3,Month 3 to Month 6		Before baseline + baseline,After baseline to Month 3,Month 3 to Month 6		Before baseline + baseline	None		None			Before baseline + baseline,After baseline to Month 3,Month 3 to Month 6	None		None		Triple therapy
D1690R00022	cm1	T05-0095	CM		Before baseline + baseline		Before baseline + baseline	None		None		None		None		None			Before baseline + baseline,After baseline to Month 3,Month 3 to Month 6	Dual therapy
D1690R00022	cm1	T05-0096	CM	None		None		None		None			Before baseline + baseline,After baseline to Month 3,Month 3 to Month 6	None		None			Before baseline + baseline,After baseline to Month 3,Month 3 to Month 6	Dual therapy
D1690R00022	cm1	T05-0097	CM		Before baseline + baseline,After baseline to Month 3,Month 3 to Month 6		Before baseline + baseline,After baseline to Month 3,Month 3 to Month 6	None		None		None		None		None		None		Monotherapy
D1690R00022	cm1	T05-0098	CM		Before baseline + baseline,After baseline to Month 3,Month 3 to Month 6	None		None		None		None		None		None		None		Monotherapy
D1690R00022	cm1	T05-0099	CM		Before baseline + baseline,After baseline to Month 3,Month 3 to Month 6	None			Before baseline + baseline,Month 3 to Month 6		Before baseline + baseline,After baseline to Month 3	None			Month 3 to Month 6	None		None		Triple therapy
D1690R00022	cm1	T05-0100	CM		Before baseline + baseline,After baseline to Month 3,Month 3 to Month 6		Before baseline + baseline,After baseline to Month 3,Month 3 to Month 6	None		None		None			Before baseline + baseline,After baseline to Month 3,Month 3 to Month 6	None		None		Triple therapy
D1690R00022	cm1	T05-0101	CM		Before baseline + baseline,After baseline to Month 3,Month 3 to Month 6		Before baseline + baseline,After baseline to Month 3,Month 3 to Month 6		Before baseline + baseline	None		None			Before baseline + baseline,After baseline to Month 3,Month 3 to Month 6	None			Before baseline + baseline,After baseline to Month 3,Month 3 to Month 6	> 3 drugs combination
D1690R00022	cm1	T05-0102	CM		Before baseline + baseline,After baseline to Month 3,Month 3 to Month 6		Before baseline + baseline,After baseline to Month 3,Month 3 to Month 6		Before baseline + baseline,After baseline to Month 3,Month 3 to Month 6	None		None			Before baseline + baseline,After baseline to Month 3,Month 3 to Month 6	None		None		Triple therapy
D1690R00022	cm1	T05-0103	CM		Before baseline + baseline,After baseline to Month 3,Month 3 to Month 6		Before baseline + baseline,After baseline to Month 3,Month 3 to Month 6	None		None		None		None		None			Before baseline + baseline,After baseline to Month 3,Month 3 to Month 6	Triple therapy
D1690R00022	cm1	T05-0104	CM		Before baseline + baseline,After baseline to Month 3,Month 3 to Month 6		Before baseline + baseline,After baseline to Month 3,Month 3 to Month 6		Before baseline + baseline,After baseline to Month 3	None		None			Before baseline + baseline,After baseline to Month 3,Month 3 to Month 6	None		None		Triple therapy
D1690R00022	cm1	T05-0105	CM		Before baseline + baseline,After baseline to Month 3,Month 3 to Month 6		Before baseline + baseline,After baseline to Month 3,Month 3 to Month 6	None		None			Before baseline + baseline,After baseline to Month 3		Before baseline + baseline	None			Before baseline + baseline,After baseline to Month 3	Triple therapy
D1690R00022	cm1	T05-0106	CM		Before baseline + baseline,After baseline to Month 3,Month 3 to Month 6		Before baseline + baseline,After baseline to Month 3,Month 3 to Month 6	None		None		None		None		None		None		Monotherapy
D1690R00022	cm1	T05-0107	CM		Before baseline + baseline,After baseline to Month 3,Month 3 to Month 6		Before baseline + baseline,After baseline to Month 3,Month 3 to Month 6		Before baseline + baseline	None		None			Before baseline + baseline,After baseline to Month 3,Month 3 to Month 6	None		None		> 3 drugs combination
D1690R00022	cm1	T05-0108	CM		Before baseline + baseline,After baseline to Month 3,Month 3 to Month 6	None		None		None		None		None		None			Before baseline + baseline,After baseline to Month 3	Dual therapy
D1690R00022	cm1	T05-0109	CM		Before baseline + baseline,After baseline to Month 3,Month 3 to Month 6		Before baseline + baseline,After baseline to Month 3,Month 3 to Month 6	None		None		None		None		None		None		Dual therapy
D1690R00022	cm1	T05-0110	CM		Before baseline + baseline,After baseline to Month 3,Month 3 to Month 6	None			Before baseline + baseline	None		None			Before baseline + baseline,After baseline to Month 3,Month 3 to Month 6	None			Before baseline + baseline,After baseline to Month 3,Month 3 to Month 6	Triple therapy
D1690R00022	cm1	T05-0111	CM		Before baseline + baseline,After baseline to Month 3,Month 3 to Month 6		Before baseline + baseline,After baseline to Month 3,Month 3 to Month 6	None		None		None		None		None		None		Dual therapy
D1690R00022	cm1	T05-0112	CM		Before baseline + baseline,After baseline to Month 3,Month 3 to Month 6		Before baseline + baseline,After baseline to Month 3,Month 3 to Month 6	None		None		None			Before baseline + baseline,After baseline to Month 3,Month 3 to Month 6	None		None		Dual therapy
D1690R00022	cm1	T05-0113	CM		Before baseline + baseline,After baseline to Month 3,Month 3 to Month 6		Before baseline + baseline,After baseline to Month 3,Month 3 to Month 6		Month 3 to Month 6	None		None			Before baseline + baseline,After baseline to Month 3,Month 3 to Month 6	None			Before baseline + baseline,After baseline to Month 3,Month 3 to Month 6	Triple therapy
D1690R00022	cm1	T05-0114	CM		Before baseline + baseline,After baseline to Month 3,Month 3 to Month 6		Before baseline + baseline,After baseline to Month 3,Month 3 to Month 6	None		None		None			Before baseline + baseline,After baseline to Month 3,Month 3 to Month 6	None		None		Dual therapy
D1690R00022	cm1	T05-0115	CM		After baseline to Month 3	None			Before baseline + baseline,Month 3 to Month 6	None		None			Before baseline + baseline,After baseline to Month 3,Month 3 to Month 6	None			Before baseline + baseline,After baseline to Month 3,Month 3 to Month 6	Triple therapy
D1690R00022	cm1	T05-0116	CM		Before baseline + baseline,After baseline to Month 3,Month 3 to Month 6		Before baseline + baseline,After baseline to Month 3,Month 3 to Month 6	None		None		None			Before baseline + baseline,After baseline to Month 3,Month 3 to Month 6	None		None		Triple therapy
D1690R00022	cm1	T05-0117	CM		Before baseline + baseline,After baseline to Month 3,Month 3 to Month 6		Before baseline + baseline,After baseline to Month 3,Month 3 to Month 6	None		None		None			Before baseline + baseline,After baseline to Month 3,Month 3 to Month 6	None			Before baseline + baseline,After baseline to Month 3	Triple therapy
D1690R00022	cm1	T05-0118	CM		Before baseline + baseline,After baseline to Month 3,Month 3 to Month 6		Before baseline + baseline,After baseline to Month 3,Month 3 to Month 6		Before baseline + baseline	None			Before baseline + baseline,After baseline to Month 3,Month 3 to Month 6		Before baseline + baseline,After baseline to Month 3,Month 3 to Month 6	None		None		> 3 drugs combination
D1690R00022	cm1	T05-0119	CM		Before baseline + baseline,After baseline to Month 3,Month 3 to Month 6		Before baseline + baseline,After baseline to Month 3,Month 3 to Month 6		Before baseline + baseline	None			Before baseline + baseline,After baseline to Month 3,Month 3 to Month 6		Before baseline + baseline,After baseline to Month 3,Month 3 to Month 6	None		None		> 3 drugs combination
D1690R00022	cm1	T05-0120	CM	None		None			Month 3 to Month 6	None			Before baseline + baseline,After baseline to Month 3,Month 3 to Month 6		Before baseline + baseline	None			Before baseline + baseline,After baseline to Month 3,Month 3 to Month 6	Triple therapy
D1690R00022	cm1	T05-0121	CM		Before baseline + baseline,After baseline to Month 3,Month 3 to Month 6		Before baseline + baseline,After baseline to Month 3,Month 3 to Month 6		Before baseline + baseline	None		None			Before baseline + baseline	None			Month 3 to Month 6	Triple therapy
D1690R00022	cm1	T05-0122	CM		Before baseline + baseline,After baseline to Month 3,Month 3 to Month 6		Before baseline + baseline,After baseline to Month 3,Month 3 to Month 6		Before baseline + baseline	None		None		None		None		None		Triple therapy
D1690R00022	cm1	T05-0123	CM		Before baseline + baseline,After baseline to Month 3,Month 3 to Month 6		After baseline to Month 3,Month 3 to Month 6		Before baseline + baseline,After baseline to Month 3,Month 3 to Month 6	None		None		None		None		None		Dual therapy
D1690R00022	cm1	T05-0124	CM		Before baseline + baseline,After baseline to Month 3,Month 3 to Month 6		Before baseline + baseline,After baseline to Month 3,Month 3 to Month 6	None		None		None		None		None		None		Dual therapy
D1690R00022	cm1	T05-0125	CM		Before baseline + baseline,After baseline to Month 3,Month 3 to Month 6		Before baseline + baseline,After baseline to Month 3,Month 3 to Month 6	None		None		None			Month 3 to Month 6		Month 3 to Month 6	None		Monotherapy
D1690R00022	cm1	T05-0126	CM		Before baseline + baseline,After baseline to Month 3,Month 3 to Month 6		Before baseline + baseline,After baseline to Month 3,Month 3 to Month 6	None		None		None			Before baseline + baseline,After baseline to Month 3,Month 3 to Month 6	None		None		Dual therapy
D1690R00022	cm1	T05-0127	CM		Before baseline + baseline,After baseline to Month 3,Month 3 to Month 6		Before baseline + baseline,After baseline to Month 3,Month 3 to Month 6	None		None			Month 3 to Month 6	None		None		None		Dual therapy
D1690R00022	cm1	T05-0128	CM		Before baseline + baseline,After baseline to Month 3,Month 3 to Month 6		Before baseline + baseline,After baseline to Month 3,Month 3 to Month 6	None		None		None			Before baseline + baseline	None		None		Dual therapy
D1690R00022	cm1	T05-0129	CM		Before baseline + baseline,After baseline to Month 3,Month 3 to Month 6		Before baseline + baseline,After baseline to Month 3,Month 3 to Month 6		Before baseline + baseline	None		None			Before baseline + baseline,After baseline to Month 3,Month 3 to Month 6	None			After baseline to Month 3,Month 3 to Month 6	> 3 drugs combination
D1690R00022	cm1	T05-0130	CM		Before baseline + baseline,After baseline to Month 3,Month 3 to Month 6		Before baseline + baseline,After baseline to Month 3,Month 3 to Month 6	None		None		None		None		None		None		Dual therapy
D1690R00022	cm1	T05-0131	CM		Before baseline + baseline,After baseline to Month 3,Month 3 to Month 6		Before baseline + baseline,After baseline to Month 3,Month 3 to Month 6	None		None			Before baseline + baseline,After baseline to Month 3,Month 3 to Month 6	None		None		None		Dual therapy
D1690R00022	cm1	T05-0132	CM		Before baseline + baseline,After baseline to Month 3,Month 3 to Month 6	None		None		None		None		None			Month 3 to Month 6	None		Monotherapy
D1690R00022	cm1	T05-0133	CM		Before baseline + baseline,After baseline to Month 3,Month 3 to Month 6		Before baseline + baseline,After baseline to Month 3,Month 3 to Month 6		Before baseline + baseline	None			Before baseline + baseline,After baseline to Month 3,Month 3 to Month 6		Before baseline + baseline	None		None		> 3 drugs combination
D1690R00022	cm1	T05-0134	CM		Before baseline + baseline,After baseline to Month 3,Month 3 to Month 6		Before baseline + baseline,After baseline to Month 3,Month 3 to Month 6	None		None		None		None		None		None		Monotherapy
D1690R00022	cm1	T05-0135	CM		Before baseline + baseline,After baseline to Month 3,Month 3 to Month 6		Before baseline + baseline,After baseline to Month 3,Month 3 to Month 6		Before baseline + baseline	None		None			Before baseline + baseline,After baseline to Month 3,Month 3 to Month 6	None		None		Triple therapy
D1690R00022	cm1	T05-0136	CM	None		None			Before baseline + baseline,After baseline to Month 3,Month 3 to Month 6	None			Before baseline + baseline,After baseline to Month 3,Month 3 to Month 6	None		None			Before baseline + baseline,After baseline to Month 3,Month 3 to Month 6	Triple therapy
D1690R00022	cm1	T05-0137	CM		Before baseline + baseline,After baseline to Month 3,Month 3 to Month 6		Before baseline + baseline,After baseline to Month 3,Month 3 to Month 6		Before baseline + baseline	None		None			Before baseline + baseline,After baseline to Month 3,Month 3 to Month 6	None		None		Triple therapy
D1690R00022	cm1	T05-0138	CM		Before baseline + baseline,After baseline to Month 3		Before baseline + baseline,After baseline to Month 3		Before baseline + baseline	None		None			Before baseline + baseline,After baseline to Month 3,Month 3 to Month 6	None		None		Triple therapy
D1690R00022	cm1	T05-0139	CM		Before baseline + baseline,After baseline to Month 3,Month 3 to Month 6		Before baseline + baseline,After baseline to Month 3,Month 3 to Month 6	None		None		None		None		None		None		Monotherapy
D1690R00022	cm1	T05-0140	CM		Before baseline + baseline,After baseline to Month 3,Month 3 to Month 6	None			Before baseline + baseline	None		None			Month 3 to Month 6	None			Before baseline + baseline,After baseline to Month 3,Month 3 to Month 6	Triple therapy
D1690R00022	cm1	T05-0141	CM		Before baseline + baseline,After baseline to Month 3,Month 3 to Month 6		Before baseline + baseline,After baseline to Month 3,Month 3 to Month 6	None		None		None			Before baseline + baseline,After baseline to Month 3,Month 3 to Month 6	None		None		Dual therapy
D1690R00022	cm1	T05-0142	CM		Before baseline + baseline,After baseline to Month 3,Month 3 to Month 6		Before baseline + baseline,After baseline to Month 3,Month 3 to Month 6	None		None		None			Before baseline + baseline,After baseline to Month 3,Month 3 to Month 6	None		None		Dual therapy
D1690R00022	cm1	T05-0143	CM		Before baseline + baseline,After baseline to Month 3,Month 3 to Month 6		Before baseline + baseline,After baseline to Month 3,Month 3 to Month 6	None		None		None		None		None		None		Dual therapy
D1690R00022	cm1	T05-0144	CM		Before baseline + baseline,After baseline to Month 3,Month 3 to Month 6		Before baseline + baseline,After baseline to Month 3,Month 3 to Month 6	None		None		None		None		None			Before baseline + baseline,After baseline to Month 3,Month 3 to Month 6	Dual therapy
D1690R00022	cm1	T05-0145	CM		Before baseline + baseline,After baseline to Month 3,Month 3 to Month 6		Before baseline + baseline	None			Before baseline + baseline,After baseline to Month 3,Month 3 to Month 6	None			Before baseline + baseline,After baseline to Month 3,Month 3 to Month 6	None		None		Triple therapy
D1690R00022	cm1	T05-0146	CM		Before baseline + baseline,After baseline to Month 3,Month 3 to Month 6		Before baseline + baseline,After baseline to Month 3,Month 3 to Month 6	None		None		None			Before baseline + baseline,After baseline to Month 3,Month 3 to Month 6	None			Before baseline + baseline,After baseline to Month 3,Month 3 to Month 6	Triple therapy
D1690R00022	cm1	T05-0147	CM		Before baseline + baseline,After baseline to Month 3,Month 3 to Month 6		Before baseline + baseline,After baseline to Month 3,Month 3 to Month 6		Before baseline + baseline,After baseline to Month 3,Month 3 to Month 6	None		None			Before baseline + baseline,After baseline to Month 3,Month 3 to Month 6	None		None		Triple therapy
D1690R00022	cm1	T05-0148	CM		Before baseline + baseline,After baseline to Month 3,Month 3 to Month 6		Before baseline + baseline,After baseline to Month 3,Month 3 to Month 6	None		None		None		None		None		None		Dual therapy
D1690R00022	cm1	T05-0149	CM		Before baseline + baseline,After baseline to Month 3,Month 3 to Month 6	None			Before baseline + baseline	None		None			Before baseline + baseline,After baseline to Month 3,Month 3 to Month 6	None			Before baseline + baseline,After baseline to Month 3,Month 3 to Month 6	Triple therapy
D1690R00022	cm1	T06-0001	CM		Before baseline + baseline,After baseline to Month 3,Month 3 to Month 6		Before baseline + baseline,After baseline to Month 3,Month 3 to Month 6		Before baseline + baseline,After baseline to Month 3,Month 3 to Month 6	None		None			Before baseline + baseline,After baseline to Month 3,Month 3 to Month 6	None		None		Triple therapy
D1690R00022	cm1	T06-0002	CM		Before baseline + baseline,After baseline to Month 3,Month 3 to Month 6	None			Before baseline + baseline	None		None		None		None			Before baseline + baseline,After baseline to Month 3,Month 3 to Month 6	Triple therapy
D1690R00022	cm1	T06-0003	CM		Before baseline + baseline,After baseline to Month 3,Month 3 to Month 6	None			Before baseline + baseline,After baseline to Month 3,Month 3 to Month 6	None		None		None		None		None		Monotherapy
D1690R00022	cm1	T06-0004	CM		Before baseline + baseline,After baseline to Month 3,Month 3 to Month 6	None		None		None		None		None		None			Before baseline + baseline,After baseline to Month 3,Month 3 to Month 6	Dual therapy
D1690R00022	cm1	T06-0005	CM		Before baseline + baseline		Before baseline + baseline		Before baseline + baseline	None		None		None		None		None		Dual therapy
D1690R00022	cm1	T06-0006	CM		Before baseline + baseline,After baseline to Month 3,Month 3 to Month 6		Before baseline + baseline,After baseline to Month 3,Month 3 to Month 6		Before baseline + baseline	None		None		None		None		None		Dual therapy
D1690R00022	cm1	T06-0007	CM		Before baseline + baseline,After baseline to Month 3,Month 3 to Month 6		Before baseline + baseline,After baseline to Month 3,Month 3 to Month 6	None		None			Before baseline + baseline	None		None			Before baseline + baseline,After baseline to Month 3,Month 3 to Month 6	Triple therapy
D1690R00022	cm1	T06-0008	CM		Before baseline + baseline,After baseline to Month 3,Month 3 to Month 6	None			Before baseline + baseline	None		None		None		None			Before baseline + baseline,After baseline to Month 3,Month 3 to Month 6	Dual therapy
D1690R00022	cm1	T06-0009	CM		Before baseline + baseline,After baseline to Month 3,Month 3 to Month 6	None			Before baseline + baseline		Before baseline + baseline,After baseline to Month 3,Month 3 to Month 6	None		None		None		None		Dual therapy
D1690R00022	cm1	T06-0010	CM		Before baseline + baseline,After baseline to Month 3,Month 3 to Month 6	None			After baseline to Month 3,Month 3 to Month 6	None		None		None		None			Before baseline + baseline,After baseline to Month 3,Month 3 to Month 6	Dual therapy
D1690R00022	cm1	T06-0011	CM		Before baseline + baseline,After baseline to Month 3,Month 3 to Month 6	None			Before baseline + baseline	None		None		None		None			Before baseline + baseline,After baseline to Month 3,Month 3 to Month 6	Dual therapy
D1690R00022	cm1	T06-0012	CM		Before baseline + baseline,After baseline to Month 3,Month 3 to Month 6		Before baseline + baseline,After baseline to Month 3,Month 3 to Month 6	None		None		None			Before baseline + baseline	None		None		Triple therapy
D1690R00022	cm1	T06-0013	CM		Before baseline + baseline,After baseline to Month 3,Month 3 to Month 6		Before baseline + baseline,After baseline to Month 3,Month 3 to Month 6	None		None		None		None		None		None		Dual therapy
D1690R00022	cm1	T06-0014	CM		Before baseline + baseline,After baseline to Month 3,Month 3 to Month 6	None		None		None		None		None		None			Before baseline + baseline,After baseline to Month 3,Month 3 to Month 6	Dual therapy
D1690R00022	cm1	T06-0015	CM		Before baseline + baseline,After baseline to Month 3,Month 3 to Month 6		Before baseline + baseline,After baseline to Month 3,Month 3 to Month 6	None		None		None		None		None			Before baseline + baseline,After baseline to Month 3,Month 3 to Month 6	Dual therapy
D1690R00022	cm1	T06-0016	CM		Before baseline + baseline,After baseline to Month 3,Month 3 to Month 6		Before baseline + baseline,After baseline to Month 3,Month 3 to Month 6		Before baseline + baseline	None		None			Before baseline + baseline,After baseline to Month 3,Month 3 to Month 6	None		None		Triple therapy
D1690R00022	cm1	T06-0017	CM		Before baseline + baseline,After baseline to Month 3,Month 3 to Month 6		Before baseline + baseline	None		None		None		None			Month 3 to Month 6		Before baseline + baseline,After baseline to Month 3,Month 3 to Month 6	Triple therapy
D1690R00022	cm1	T06-0018	CM		Before baseline + baseline,After baseline to Month 3,Month 3 to Month 6		Before baseline + baseline,After baseline to Month 3,Month 3 to Month 6		Before baseline + baseline	None		None		None		None		None		Dual therapy
D1690R00022	cm1	T06-0019	CM		Before baseline + baseline,After baseline to Month 3,Month 3 to Month 6		Before baseline + baseline,After baseline to Month 3,Month 3 to Month 6		Before baseline + baseline	None		None		None		None		None		Triple therapy
D1690R00022	cm1	T06-0020	CM		Before baseline + baseline,After baseline to Month 3,Month 3 to Month 6		Before baseline + baseline,After baseline to Month 3,Month 3 to Month 6		Before baseline + baseline,After baseline to Month 3,Month 3 to Month 6	None			Before baseline + baseline,After baseline to Month 3,Month 3 to Month 6	None		None			Before baseline + baseline,After baseline to Month 3,Month 3 to Month 6	> 3 drugs combination
D1690R00022	cm1	T06-0021	CM		Before baseline + baseline,After baseline to Month 3,Month 3 to Month 6		Before baseline + baseline,After baseline to Month 3,Month 3 to Month 6		Before baseline + baseline	None		None		None		None		None		Dual therapy
D1690R00022	cm1	T06-0022	CM		Before baseline + baseline,After baseline to Month 3,Month 3 to Month 6	None		None		None		None		None		None			Before baseline + baseline,After baseline to Month 3,Month 3 to Month 6	Dual therapy
D1690R00022	cm1	T06-0023	CM		Before baseline + baseline,After baseline to Month 3,Month 3 to Month 6	None			Before baseline + baseline	None			Before baseline + baseline,After baseline to Month 3,Month 3 to Month 6	None		None			Before baseline + baseline,After baseline to Month 3,Month 3 to Month 6	Triple therapy
D1690R00022	cm1	T06-0024	CM		Before baseline + baseline,After baseline to Month 3,Month 3 to Month 6		Before baseline + baseline,After baseline to Month 3,Month 3 to Month 6	None		None		None		None		None		None		Dual therapy
D1690R00022	cm1	T06-0025	CM		Before baseline + baseline,After baseline to Month 3,Month 3 to Month 6	None			Before baseline + baseline	None		None		None		None			Before baseline + baseline,After baseline to Month 3,Month 3 to Month 6	Dual therapy
D1690R00022	cm1	T06-0026	CM		Before baseline + baseline,After baseline to Month 3,Month 3 to Month 6	None			Before baseline + baseline	None		None		None		None			Before baseline + baseline,After baseline to Month 3,Month 3 to Month 6	Triple therapy
D1690R00022	cm1	T06-0027	CM		Before baseline + baseline,After baseline to Month 3		Before baseline + baseline,After baseline to Month 3,Month 3 to Month 6		Before baseline + baseline,After baseline to Month 3,Month 3 to Month 6	None		None		None		None		None		Dual therapy
D1690R00022	cm1	T06-0028	CM		Before baseline + baseline,After baseline to Month 3,Month 3 to Month 6		Before baseline + baseline,After baseline to Month 3,Month 3 to Month 6		Before baseline + baseline	None			Month 3 to Month 6		Before baseline + baseline,Month 3 to Month 6	None		None		> 3 drugs combination
D1690R00022	cm1	T06-0029	CM		Before baseline + baseline,After baseline to Month 3,Month 3 to Month 6		Before baseline + baseline,After baseline to Month 3,Month 3 to Month 6		Before baseline + baseline,After baseline to Month 3,Month 3 to Month 6	None		None		None		None		None		Triple therapy
D1690R00022	cm1	T06-0030	CM		Before baseline + baseline,After baseline to Month 3,Month 3 to Month 6		Before baseline + baseline		Before baseline + baseline,After baseline to Month 3,Month 3 to Month 6		After baseline to Month 3,Month 3 to Month 6		Before baseline + baseline	None		None			Before baseline + baseline,After baseline to Month 3,Month 3 to Month 6	> 3 drugs combination
D1690R00022	cm1	T06-0031	CM		Before baseline + baseline	None			Before baseline + baseline	None		None		None		None			Before baseline + baseline,After baseline to Month 3,Month 3 to Month 6	Dual therapy
D1690R00022	cm1	T06-0032	CM		Before baseline + baseline,After baseline to Month 3,Month 3 to Month 6	None			Before baseline + baseline	None			After baseline to Month 3,Month 3 to Month 6	None		None			Before baseline + baseline,After baseline to Month 3,Month 3 to Month 6	Triple therapy
D1690R00022	cm1	T06-0033	CM		Before baseline + baseline,After baseline to Month 3,Month 3 to Month 6		Before baseline + baseline,After baseline to Month 3,Month 3 to Month 6		Before baseline + baseline,After baseline to Month 3,Month 3 to Month 6	None		None		None		None		None		Dual therapy
D1690R00022	cm1	T06-0034	CM		Before baseline + baseline,After baseline to Month 3,Month 3 to Month 6		Before baseline + baseline,After baseline to Month 3,Month 3 to Month 6		Before baseline + baseline	None		None		None		None			Before baseline + baseline	Dual therapy
D1690R00022	cm1	T06-0035	CM		Before baseline + baseline,After baseline to Month 3,Month 3 to Month 6		Before baseline + baseline,After baseline to Month 3,Month 3 to Month 6	None		None			Before baseline + baseline,After baseline to Month 3,Month 3 to Month 6	None		None			Before baseline + baseline,After baseline to Month 3,Month 3 to Month 6	> 3 drugs combination
D1690R00022	cm1	T06-0036	CM		Before baseline + baseline,After baseline to Month 3,Month 3 to Month 6		Before baseline + baseline,After baseline to Month 3,Month 3 to Month 6		Before baseline + baseline,After baseline to Month 3,Month 3 to Month 6	None		None		None		None			Before baseline + baseline,After baseline to Month 3,Month 3 to Month 6	Triple therapy
D1690R00022	cm1	T06-0037	CM		Before baseline + baseline,After baseline to Month 3,Month 3 to Month 6		Before baseline + baseline,After baseline to Month 3,Month 3 to Month 6		Before baseline + baseline,After baseline to Month 3,Month 3 to Month 6	None		None		None		None		None		Triple therapy
D1690R00022	cm1	T06-0038	CM		Before baseline + baseline,After baseline to Month 3,Month 3 to Month 6		Before baseline + baseline,After baseline to Month 3,Month 3 to Month 6	None		None			Before baseline + baseline,After baseline to Month 3,Month 3 to Month 6	None		None		None		Dual therapy
D1690R00022	cm1	T06-0039	CM		Before baseline + baseline,After baseline to Month 3,Month 3 to Month 6	None		None		None		None		None		None			Before baseline + baseline,After baseline to Month 3,Month 3 to Month 6	Dual therapy
D1690R00022	cm1	T06-0040	CM		Before baseline + baseline,After baseline to Month 3,Month 3 to Month 6		Before baseline + baseline,After baseline to Month 3,Month 3 to Month 6		Before baseline + baseline,After baseline to Month 3,Month 3 to Month 6	None		None		None		None			Before baseline + baseline,After baseline to Month 3,Month 3 to Month 6	Triple therapy
D1690R00022	cm1	T06-0041	CM		Before baseline + baseline,After baseline to Month 3,Month 3 to Month 6		Before baseline + baseline,After baseline to Month 3,Month 3 to Month 6		Before baseline + baseline	None		None		None		None		None		Triple therapy
D1690R00022	cm1	T06-0042	CM		Before baseline + baseline,After baseline to Month 3,Month 3 to Month 6		Before baseline + baseline,After baseline to Month 3,Month 3 to Month 6		Before baseline + baseline,Month 3 to Month 6	None		None		None		None			Before baseline + baseline,After baseline to Month 3,Month 3 to Month 6	Triple therapy
D1690R00022	cm1	T06-0043	CM		Before baseline + baseline,After baseline to Month 3,Month 3 to Month 6		Before baseline + baseline,After baseline to Month 3,Month 3 to Month 6		Before baseline + baseline	None		None		None		None		None		Triple therapy
D1690R00022	cm1	T06-0044	CM	None			Before baseline + baseline,After baseline to Month 3,Month 3 to Month 6		Before baseline + baseline,After baseline to Month 3,Month 3 to Month 6	None		None		None		None			Before baseline + baseline,After baseline to Month 3,Month 3 to Month 6	Triple therapy
D1690R00022	cm1	T06-0045	CM		Before baseline + baseline,After baseline to Month 3,Month 3 to Month 6	None			Before baseline + baseline,After baseline to Month 3,Month 3 to Month 6	None		None		None		None		None		Dual therapy
D1690R00022	cm1	T06-0046	CM		Before baseline + baseline,After baseline to Month 3,Month 3 to Month 6		Before baseline + baseline,After baseline to Month 3,Month 3 to Month 6		Before baseline + baseline	None		None			Before baseline + baseline	None		None		Triple therapy
D1690R00022	cm1	T06-0047	CM	None		None		None		None		None		None		None			Before baseline + baseline,After baseline to Month 3,Month 3 to Month 6	Monotherapy
D1690R00022	cm1	T06-0048	CM		Before baseline + baseline,After baseline to Month 3,Month 3 to Month 6		Before baseline + baseline,After baseline to Month 3,Month 3 to Month 6		Before baseline + baseline	None		None		None		None			Before baseline + baseline,After baseline to Month 3,Month 3 to Month 6	> 3 drugs combination
D1690R00022	cm1	T06-0049	CM		Before baseline + baseline,After baseline to Month 3,Month 3 to Month 6		Before baseline + baseline,After baseline to Month 3,Month 3 to Month 6		Before baseline + baseline,Month 3 to Month 6	None		None		None		None		None		Dual therapy
D1690R00022	cm1	T06-0050	CM		Before baseline + baseline,After baseline to Month 3,Month 3 to Month 6	None		None			Before baseline + baseline,After baseline to Month 3,Month 3 to Month 6	None		None		None		None		Dual therapy
D1690R00022	cm1	T06-0051	CM		Before baseline + baseline,After baseline to Month 3,Month 3 to Month 6		Before baseline + baseline,After baseline to Month 3,Month 3 to Month 6		Before baseline + baseline,After baseline to Month 3,Month 3 to Month 6	None		None		None		None		None		Triple therapy
D1690R00022	cm1	T06-0052	CM		Before baseline + baseline,After baseline to Month 3,Month 3 to Month 6		Before baseline + baseline,After baseline to Month 3,Month 3 to Month 6		Before baseline + baseline	None		None		None		None			Before baseline + baseline,After baseline to Month 3,Month 3 to Month 6	> 3 drugs combination
D1690R00022	cm1	T06-0053	CM	None			Before baseline + baseline,After baseline to Month 3,Month 3 to Month 6		Before baseline + baseline,Month 3 to Month 6	None			Before baseline + baseline,After baseline to Month 3,Month 3 to Month 6	None		None		None		Triple therapy
D1690R00022	cm1	T06-0054	CM		Before baseline + baseline,After baseline to Month 3,Month 3 to Month 6		Before baseline + baseline,After baseline to Month 3,Month 3 to Month 6		Before baseline + baseline	None		None		None		None			Before baseline + baseline,After baseline to Month 3,Month 3 to Month 6	Triple therapy
D1690R00022	cm1	T06-0055	CM	None		None			Before baseline + baseline	None		None		None		None			Before baseline + baseline,After baseline to Month 3,Month 3 to Month 6	Dual therapy
D1690R00022	cm1	T06-0056	CM		Before baseline + baseline,After baseline to Month 3,Month 3 to Month 6		Before baseline + baseline,After baseline to Month 3,Month 3 to Month 6		Before baseline + baseline	None		None		None		None			Before baseline + baseline,After baseline to Month 3,Month 3 to Month 6	Triple therapy
D1690R00022	cm1	T06-0057	CM		Before baseline + baseline,After baseline to Month 3,Month 3 to Month 6		Before baseline + baseline,After baseline to Month 3,Month 3 to Month 6		Before baseline + baseline	None		None		None		None			Before baseline + baseline,After baseline to Month 3,Month 3 to Month 6	Triple therapy
D1690R00022	cm1	T06-0058	CM		Before baseline + baseline,After baseline to Month 3,Month 3 to Month 6		Before baseline + baseline,After baseline to Month 3,Month 3 to Month 6		Before baseline + baseline,After baseline to Month 3,Month 3 to Month 6		After baseline to Month 3,Month 3 to Month 6		Month 3 to Month 6	None		None		None		Dual therapy
D1690R00022	cm1	T06-0059	CM		Before baseline + baseline,After baseline to Month 3,Month 3 to Month 6		Before baseline + baseline,After baseline to Month 3,Month 3 to Month 6		Before baseline + baseline	None			Before baseline + baseline	None		None		None		Dual therapy
D1690R00022	cm1	T06-0060	CM		Before baseline + baseline,After baseline to Month 3,Month 3 to Month 6		Before baseline + baseline,After baseline to Month 3,Month 3 to Month 6		Before baseline + baseline	None		None		None		None		None		Dual therapy
D1690R00022	cm1	T06-0061	CM		Before baseline + baseline,After baseline to Month 3,Month 3 to Month 6		Before baseline + baseline,After baseline to Month 3,Month 3 to Month 6		Before baseline + baseline,After baseline to Month 3,Month 3 to Month 6	None			Before baseline + baseline	None		None		None		Triple therapy
D1690R00022	cm1	T06-0062	CM		Before baseline + baseline,After baseline to Month 3,Month 3 to Month 6		Before baseline + baseline,After baseline to Month 3,Month 3 to Month 6		Before baseline + baseline	None		None		None		None		None		Dual therapy
D1690R00022	cm1	T06-0063	CM		Before baseline + baseline,After baseline to Month 3,Month 3 to Month 6	None			Before baseline + baseline	None		None		None			After baseline to Month 3,Month 3 to Month 6		Before baseline + baseline,After baseline to Month 3,Month 3 to Month 6	Triple therapy
D1690R00022	cm1	T06-0064	CM		Before baseline + baseline,After baseline to Month 3,Month 3 to Month 6		Before baseline + baseline,After baseline to Month 3,Month 3 to Month 6		Before baseline + baseline	None		None		None		None			Before baseline + baseline	> 3 drugs combination
D1690R00022	cm1	T06-0065	CM		Before baseline + baseline		Before baseline + baseline,After baseline to Month 3,Month 3 to Month 6		Before baseline + baseline		Month 3 to Month 6	None		None		None			Before baseline + baseline,After baseline to Month 3,Month 3 to Month 6	> 3 drugs combination
D1690R00022	cm1	T06-0066	CM		Before baseline + baseline,After baseline to Month 3,Month 3 to Month 6	None		None		None		None		None		None			Before baseline + baseline,After baseline to Month 3,Month 3 to Month 6	Dual therapy
D1690R00022	cm1	T06-0067	CM		Before baseline + baseline,After baseline to Month 3,Month 3 to Month 6		Before baseline + baseline,After baseline to Month 3,Month 3 to Month 6		Before baseline + baseline	None		None		None		None			Before baseline + baseline,After baseline to Month 3,Month 3 to Month 6	Triple therapy
D1690R00022	cm1	T06-0068	CM		Before baseline + baseline,After baseline to Month 3,Month 3 to Month 6	None		None		None		None		None		None			Before baseline + baseline,After baseline to Month 3,Month 3 to Month 6	Dual therapy
D1690R00022	cm1	T06-0069	CM		Before baseline + baseline,After baseline to Month 3,Month 3 to Month 6		Before baseline + baseline,After baseline to Month 3,Month 3 to Month 6		Before baseline + baseline	None		None		None		None		None		Triple therapy
D1690R00022	cm1	T06-0070	CM		Before baseline + baseline,After baseline to Month 3,Month 3 to Month 6		Before baseline + baseline,After baseline to Month 3,Month 3 to Month 6		Month 3 to Month 6	None		None		None		None			Before baseline + baseline,After baseline to Month 3,Month 3 to Month 6	Triple therapy
D1690R00022	cm1	T06-0071	CM		Before baseline + baseline,After baseline to Month 3,Month 3 to Month 6		Before baseline + baseline,After baseline to Month 3,Month 3 to Month 6		Before baseline + baseline	None		None		None		None		None		Dual therapy
D1690R00022	cm1	T06-0072	CM		Before baseline + baseline,After baseline to Month 3,Month 3 to Month 6		Before baseline + baseline,After baseline to Month 3,Month 3 to Month 6		Before baseline + baseline,After baseline to Month 3	None		None		None		None		None		Dual therapy
D1690R00022	cm1	T06-0073	CM		Before baseline + baseline,After baseline to Month 3,Month 3 to Month 6		Before baseline + baseline,After baseline to Month 3,Month 3 to Month 6	None		None		None		None		None		None		Dual therapy
D1690R00022	cm1	T06-0074	CM		Before baseline + baseline,After baseline to Month 3,Month 3 to Month 6		Before baseline + baseline,After baseline to Month 3,Month 3 to Month 6		Before baseline + baseline,After baseline to Month 3,Month 3 to Month 6	None		None		None		None		None		Dual therapy
D1690R00022	cm1	T06-0075	CM		Month 3 to Month 6		Month 3 to Month 6	None		None		None		None		None			Before baseline + baseline,After baseline to Month 3,Month 3 to Month 6	Monotherapy
D1690R00022	cm1	T06-0076	CM		Before baseline + baseline,After baseline to Month 3,Month 3 to Month 6		Before baseline + baseline,After baseline to Month 3,Month 3 to Month 6		Before baseline + baseline	None			Before baseline + baseline	None		None		None		> 3 drugs combination
D1690R00022	cm1	T06-0077	CM		Before baseline + baseline,After baseline to Month 3,Month 3 to Month 6		Before baseline + baseline,After baseline to Month 3,Month 3 to Month 6		Before baseline + baseline	None		None			Before baseline + baseline,After baseline to Month 3,Month 3 to Month 6	None		None		Triple therapy
D1690R00022	cm1	T06-0078	CM	None		None		None		None		None		None		None			Before baseline + baseline,After baseline to Month 3,Month 3 to Month 6	Monotherapy
D1690R00022	cm1	T06-0079	CM		Before baseline + baseline,After baseline to Month 3,Month 3 to Month 6		Before baseline + baseline,After baseline to Month 3,Month 3 to Month 6	None		None		None		None		None			Before baseline + baseline,After baseline to Month 3,Month 3 to Month 6	Triple therapy
D1690R00022	cm1	T06-0080	CM		Before baseline + baseline,After baseline to Month 3,Month 3 to Month 6		Before baseline + baseline,After baseline to Month 3,Month 3 to Month 6		Before baseline + baseline	None		None		None		None		None		Dual therapy
D1690R00022	cm1	T06-0081	CM		Before baseline + baseline,After baseline to Month 3,Month 3 to Month 6		Before baseline + baseline,After baseline to Month 3,Month 3 to Month 6	None		None			Before baseline + baseline,After baseline to Month 3,Month 3 to Month 6	None		None			Before baseline + baseline,After baseline to Month 3,Month 3 to Month 6	Triple therapy
D1690R00022	cm1	T06-0082	CM		Before baseline + baseline,After baseline to Month 3,Month 3 to Month 6		Before baseline + baseline,After baseline to Month 3,Month 3 to Month 6	None		None		None		None		None		None		Dual therapy
D1690R00022	cm1	T06-0083	CM		Before baseline + baseline,After baseline to Month 3,Month 3 to Month 6	None		None			Before baseline + baseline,After baseline to Month 3,Month 3 to Month 6	None		None		None			Before baseline + baseline,After baseline to Month 3,Month 3 to Month 6	Triple therapy
D1690R00022	cm1	T06-0084	CM		Before baseline + baseline,After baseline to Month 3,Month 3 to Month 6	None			Before baseline + baseline,After baseline to Month 3,Month 3 to Month 6		Before baseline + baseline	None		None		None			Before baseline + baseline,After baseline to Month 3,Month 3 to Month 6	> 3 drugs combination
D1690R00022	cm1	T06-0085	CM		Before baseline + baseline,After baseline to Month 3,Month 3 to Month 6		Before baseline + baseline,After baseline to Month 3,Month 3 to Month 6		Before baseline + baseline	None		None		None		None		None		Triple therapy
D1690R00022	cm1	T06-0086	CM		Before baseline + baseline,After baseline to Month 3,Month 3 to Month 6		Before baseline + baseline,After baseline to Month 3,Month 3 to Month 6		Before baseline + baseline	None		None			Before baseline + baseline,After baseline to Month 3,Month 3 to Month 6	None		None		Triple therapy
D1690R00022	cm1	T06-0087	CM		Before baseline + baseline,After baseline to Month 3,Month 3 to Month 6		Before baseline + baseline,After baseline to Month 3,Month 3 to Month 6	None		None		None		None		None			Before baseline + baseline,After baseline to Month 3,Month 3 to Month 6	Triple therapy
D1690R00022	cm1	T06-0088	CM		Before baseline + baseline,After baseline to Month 3,Month 3 to Month 6		Before baseline + baseline,After baseline to Month 3,Month 3 to Month 6		Before baseline + baseline	None		None		None		None		None		Triple therapy
D1690R00022	cm1	T06-0089	CM		Before baseline + baseline,After baseline to Month 3,Month 3 to Month 6		Before baseline + baseline,After baseline to Month 3,Month 3 to Month 6		Before baseline + baseline,Month 3 to Month 6	None		None			Before baseline + baseline,After baseline to Month 3,Month 3 to Month 6	None		None		> 3 drugs combination
D1690R00022	cm1	T06-0090	CM		Before baseline + baseline,After baseline to Month 3,Month 3 to Month 6		Before baseline + baseline,After baseline to Month 3,Month 3 to Month 6	None		None		None		None		None		None		Dual therapy
D1690R00022	cm1	T06-0091	CM		Before baseline + baseline,After baseline to Month 3,Month 3 to Month 6		Before baseline + baseline,After baseline to Month 3,Month 3 to Month 6		Before baseline + baseline	None		None		None		None		None		Dual therapy
D1690R00022	cm1	T06-0092	CM		Before baseline + baseline,After baseline to Month 3,Month 3 to Month 6		Before baseline + baseline,After baseline to Month 3,Month 3 to Month 6		Before baseline + baseline	None		None		None		None		None		Triple therapy
D1690R00022	cm1	T06-0093	CM		Before baseline + baseline,After baseline to Month 3,Month 3 to Month 6		Before baseline + baseline,After baseline to Month 3,Month 3 to Month 6		Before baseline + baseline	None		None		None		None		None		Triple therapy
D1690R00022	cm1	T06-0094	CM		Before baseline + baseline,After baseline to Month 3,Month 3 to Month 6		Before baseline + baseline,After baseline to Month 3,Month 3 to Month 6		Before baseline + baseline	None			Before baseline + baseline,After baseline to Month 3,Month 3 to Month 6	None		None		None		Triple therapy
D1690R00022	cm1	T06-0095	CM		Before baseline + baseline,After baseline to Month 3,Month 3 to Month 6	None			Before baseline + baseline,Month 3 to Month 6	None		None		None		None			Before baseline + baseline,After baseline to Month 3,Month 3 to Month 6	Dual therapy
D1690R00022	cm1	T06-0096	CM		Before baseline + baseline,After baseline to Month 3,Month 3 to Month 6	None			Before baseline + baseline	None			Before baseline + baseline		Before baseline + baseline,After baseline to Month 3,Month 3 to Month 6	None		None		Triple therapy
D1690R00022	cm1	T06-0097	CM		Before baseline + baseline,After baseline to Month 3,Month 3 to Month 6		Before baseline + baseline		Before baseline + baseline	None		None		None			After baseline to Month 3,Month 3 to Month 6		After baseline to Month 3,Month 3 to Month 6	Triple therapy
D1690R00022	cm1	T06-0098	CM		Before baseline + baseline,After baseline to Month 3,Month 3 to Month 6		Before baseline + baseline,After baseline to Month 3,Month 3 to Month 6		Before baseline + baseline	None		None		None		None		None		Triple therapy
D1690R00022	cm1	T06-0099	CM		Before baseline + baseline,After baseline to Month 3,Month 3 to Month 6		Before baseline + baseline,After baseline to Month 3,Month 3 to Month 6		Before baseline + baseline	None		None			Before baseline + baseline	None		None		Triple therapy
D1690R00022	cm1	T06-0100	CM		Before baseline + baseline,After baseline to Month 3,Month 3 to Month 6		Before baseline + baseline,After baseline to Month 3,Month 3 to Month 6		Before baseline + baseline	None		None		None		None		None		Triple therapy
D1690R00022	cm1	T06-0101	CM		Before baseline + baseline,After baseline to Month 3,Month 3 to Month 6		Before baseline + baseline,After baseline to Month 3,Month 3 to Month 6		Before baseline + baseline	None			Before baseline + baseline,After baseline to Month 3,Month 3 to Month 6	None		None		None		Triple therapy
D1690R00022	cm1	T06-0102	CM		Before baseline + baseline,After baseline to Month 3,Month 3 to Month 6		Before baseline + baseline,After baseline to Month 3,Month 3 to Month 6		Before baseline + baseline	None		None		None		None		None		Dual therapy
D1690R00022	cm1	T06-0103	CM		Before baseline + baseline,After baseline to Month 3,Month 3 to Month 6	None			Before baseline + baseline	None		None		None		None			Before baseline + baseline,After baseline to Month 3,Month 3 to Month 6	Dual therapy
D1690R00022	cm1	T06-0104	CM		Before baseline + baseline,After baseline to Month 3,Month 3 to Month 6	None			After baseline to Month 3	None		None		None			Before baseline + baseline		Before baseline + baseline,After baseline to Month 3,Month 3 to Month 6	Triple therapy
D1690R00022	cm1	T06-0105	CM		Before baseline + baseline,After baseline to Month 3,Month 3 to Month 6		Before baseline + baseline,After baseline to Month 3,Month 3 to Month 6		Before baseline + baseline	None		None		None		None		None		Dual therapy
D1690R00022	cm1	T06-0106	CM		Before baseline + baseline,After baseline to Month 3,Month 3 to Month 6		Before baseline + baseline,After baseline to Month 3,Month 3 to Month 6		Before baseline + baseline	None		None		None		None		None		Dual therapy
D1690R00022	cm1	T06-0107	CM		Before baseline + baseline,After baseline to Month 3,Month 3 to Month 6	None			Before baseline + baseline	None			Before baseline + baseline,After baseline to Month 3,Month 3 to Month 6	None		None			Before baseline + baseline,After baseline to Month 3,Month 3 to Month 6	> 3 drugs combination
D1690R00022	cm1	T06-0108	CM		Before baseline + baseline,After baseline to Month 3,Month 3 to Month 6		Before baseline + baseline,After baseline to Month 3,Month 3 to Month 6		Before baseline + baseline,Month 3 to Month 6	None		None			Before baseline + baseline,After baseline to Month 3,Month 3 to Month 6	None		None		Triple therapy
D1690R00022	cm1	T06-0109	CM		Before baseline + baseline,After baseline to Month 3,Month 3 to Month 6		Before baseline + baseline,After baseline to Month 3,Month 3 to Month 6		Before baseline + baseline,Month 3 to Month 6	None		None		None		None		None		Dual therapy
D1690R00022	cm1	T06-0110	CM		Before baseline + baseline,After baseline to Month 3,Month 3 to Month 6		Before baseline + baseline,After baseline to Month 3,Month 3 to Month 6		Before baseline + baseline,Month 3 to Month 6	None		None		None		None		None		Triple therapy
D1690R00022	cm1	T06-0111	CM		Before baseline + baseline,After baseline to Month 3,Month 3 to Month 6		Before baseline + baseline,After baseline to Month 3,Month 3 to Month 6		Before baseline + baseline,Month 3 to Month 6	None		None		None		None		None		Triple therapy
D1690R00022	cm1	T06-0112	CM		Before baseline + baseline,After baseline to Month 3,Month 3 to Month 6	None		None		None		None		None		None			Before baseline + baseline,After baseline to Month 3,Month 3 to Month 6	Dual therapy
D1690R00022	cm1	T06-0113	CM		Before baseline + baseline,After baseline to Month 3,Month 3 to Month 6		Before baseline + baseline,After baseline to Month 3,Month 3 to Month 6		Before baseline + baseline	None		None		None		None		None		Triple therapy
D1690R00022	cm1	T06-0114	CM		Before baseline + baseline,After baseline to Month 3,Month 3 to Month 6		Before baseline + baseline,After baseline to Month 3,Month 3 to Month 6		Before baseline + baseline	None		None		None		None			Before baseline + baseline,After baseline to Month 3,Month 3 to Month 6	> 3 drugs combination
D1690R00022	cm1	T06-0115	CM		Before baseline + baseline,After baseline to Month 3,Month 3 to Month 6	None			Before baseline + baseline		Before baseline + baseline	None		None		None			Before baseline + baseline,After baseline to Month 3,Month 3 to Month 6	Triple therapy
D1690R00022	cm1	T06-0116	CM		Before baseline + baseline,After baseline to Month 3,Month 3 to Month 6		Before baseline + baseline,After baseline to Month 3,Month 3 to Month 6		Before baseline + baseline,After baseline to Month 3,Month 3 to Month 6	None		None		None		None		None		Dual therapy
D1690R00022	cm1	T06-0117	CM		Before baseline + baseline,After baseline to Month 3,Month 3 to Month 6	None		None		None		None		None		None			Before baseline + baseline,After baseline to Month 3,Month 3 to Month 6	Dual therapy
D1690R00022	cm1	T06-0118	CM	None		None		None		None		None		None		None		None
D1690R00022	cm1	T06-0119	CM		Before baseline + baseline,After baseline to Month 3,Month 3 to Month 6		Before baseline + baseline,After baseline to Month 3,Month 3 to Month 6		Before baseline + baseline	None		None		None		None		None		Dual therapy
D1690R00022	cm1	T06-0120	CM		Before baseline + baseline,After baseline to Month 3,Month 3 to Month 6	None			Before baseline + baseline	None		None		None		None			Before baseline + baseline,After baseline to Month 3,Month 3 to Month 6	Triple therapy
D1690R00022	cm1	T06-0121	CM		Before baseline + baseline,After baseline to Month 3,Month 3 to Month 6		Before baseline + baseline,After baseline to Month 3,Month 3 to Month 6		Before baseline + baseline	None		None		None		None		None		Dual therapy
D1690R00022	cm1	T06-0122	CM		Before baseline + baseline,After baseline to Month 3,Month 3 to Month 6		Before baseline + baseline,After baseline to Month 3,Month 3 to Month 6		Before baseline + baseline	None		None		None		None		None		Triple therapy
D1690R00022	cm1	T06-0123	CM		Before baseline + baseline,After baseline to Month 3,Month 3 to Month 6	None			Before baseline + baseline	None			Before baseline + baseline,After baseline to Month 3,Month 3 to Month 6	None			After baseline to Month 3,Month 3 to Month 6	None		Triple therapy
D1690R00022	cm1	T06-0124	CM		Before baseline + baseline,After baseline to Month 3,Month 3 to Month 6	None			Before baseline + baseline	None		None		None		None		None		Dual therapy
D1690R00022	cm1	T06-0125	CM		Before baseline + baseline,After baseline to Month 3,Month 3 to Month 6	None		None		None		None		None		None			Before baseline + baseline,After baseline to Month 3,Month 3 to Month 6	Dual therapy
D1690R00022	cm1	T06-0126	CM		Before baseline + baseline,After baseline to Month 3,Month 3 to Month 6		Before baseline + baseline,Month 3 to Month 6		Before baseline + baseline	None		None		None		None		None		Dual therapy
D1690R00022	cm1	T06-0127	CM		Before baseline + baseline,After baseline to Month 3,Month 3 to Month 6		Before baseline + baseline,After baseline to Month 3,Month 3 to Month 6	None		None		None		None		None			Before baseline + baseline,After baseline to Month 3,Month 3 to Month 6	Dual therapy
D1690R00022	cm1	T06-0128	CM		Before baseline + baseline,After baseline to Month 3,Month 3 to Month 6		Before baseline + baseline,After baseline to Month 3,Month 3 to Month 6	None		None			Before baseline + baseline	None		None		None		Dual therapy
D1690R00022	cm1	T06-0129	CM		Before baseline + baseline,After baseline to Month 3,Month 3 to Month 6		Before baseline + baseline,After baseline to Month 3,Month 3 to Month 6		Before baseline + baseline	None		None		None		None		None		Dual therapy
D1690R00022	cm1	T06-0130	CM		Before baseline + baseline,After baseline to Month 3,Month 3 to Month 6	None			Before baseline + baseline	None		None		None			After baseline to Month 3		Before baseline + baseline,After baseline to Month 3,Month 3 to Month 6	Triple therapy
D1690R00022	cm1	T06-0131	CM		Before baseline + baseline,After baseline to Month 3,Month 3 to Month 6		Before baseline + baseline,After baseline to Month 3,Month 3 to Month 6	None			Before baseline + baseline	None		None		None			Before baseline + baseline,After baseline to Month 3,Month 3 to Month 6	Triple therapy
D1690R00022	cm1	T06-0132	CM		Before baseline + baseline,After baseline to Month 3,Month 3 to Month 6		Before baseline + baseline,After baseline to Month 3,Month 3 to Month 6		Before baseline + baseline	None		None		None		None		None		Dual therapy
D1690R00022	cm1	T06-0133	CM		Before baseline + baseline,After baseline to Month 3,Month 3 to Month 6	None			Before baseline + baseline	None		None		None		None			Before baseline + baseline,After baseline to Month 3,Month 3 to Month 6	Triple therapy
D1690R00022	cm1	T06-0134	CM		Before baseline + baseline,After baseline to Month 3,Month 3 to Month 6	None		None		None		None		None		None			Before baseline + baseline,After baseline to Month 3,Month 3 to Month 6	Dual therapy
D1690R00022	cm1	T06-0135	CM		Before baseline + baseline,After baseline to Month 3,Month 3 to Month 6		Before baseline + baseline,After baseline to Month 3,Month 3 to Month 6		Before baseline + baseline	None		None		None		None			Before baseline + baseline,After baseline to Month 3,Month 3 to Month 6	Triple therapy
D1690R00022	cm1	T06-0136	CM		Before baseline + baseline,After baseline to Month 3,Month 3 to Month 6		Before baseline + baseline,After baseline to Month 3,Month 3 to Month 6		Before baseline + baseline,Month 3 to Month 6	None		None		None		None		None		Dual therapy
D1690R00022	cm1	T06-0137	CM		Before baseline + baseline,After baseline to Month 3,Month 3 to Month 6		Before baseline + baseline,After baseline to Month 3,Month 3 to Month 6		Before baseline + baseline	None			Before baseline + baseline	None		None		None		Triple therapy
D1690R00022	cm1	T06-0138	CM		Before baseline + baseline,After baseline to Month 3,Month 3 to Month 6		Before baseline + baseline,After baseline to Month 3,Month 3 to Month 6	None		None		None		None		None			Before baseline + baseline,After baseline to Month 3,Month 3 to Month 6	Dual therapy
D1690R00022	cm1	T06-0139	CM	None			Before baseline + baseline,After baseline to Month 3,Month 3 to Month 6		Before baseline + baseline	None		None		None		None		None		Dual therapy
D1690R00022	cm1	T06-0140	CM		Before baseline + baseline,After baseline to Month 3,Month 3 to Month 6		Before baseline + baseline,After baseline to Month 3,Month 3 to Month 6		Before baseline + baseline	None		None		None		None		None		Triple therapy
D1690R00022	cm1	T06-0141	CM		Before baseline + baseline,After baseline to Month 3,Month 3 to Month 6		Before baseline + baseline,After baseline to Month 3,Month 3 to Month 6		Before baseline + baseline	None		None		None		None		None		Triple therapy
D1690R00022	cm1	T06-0142	CM		Before baseline + baseline,After baseline to Month 3,Month 3 to Month 6		Before baseline + baseline,After baseline to Month 3,Month 3 to Month 6	None		None			Before baseline + baseline	None		None		None		Dual therapy
D1690R00022	cm1	T06-0143	CM		Before baseline + baseline,After baseline to Month 3,Month 3 to Month 6		Before baseline + baseline,After baseline to Month 3,Month 3 to Month 6		Before baseline + baseline,After baseline to Month 3,Month 3 to Month 6	None			Month 3 to Month 6	None		None			Month 3 to Month 6	Dual therapy
D1690R00022	cm1	T06-0144	CM		Before baseline + baseline,After baseline to Month 3,Month 3 to Month 6		Before baseline + baseline,After baseline to Month 3,Month 3 to Month 6		Before baseline + baseline,After baseline to Month 3,Month 3 to Month 6	None		None			Before baseline + baseline,After baseline to Month 3,Month 3 to Month 6	None		None		Triple therapy
D1690R00022	cm1	T06-0145	CM		Before baseline + baseline,After baseline to Month 3,Month 3 to Month 6	None		None		None		None			Before baseline + baseline	None			Before baseline + baseline,After baseline to Month 3,Month 3 to Month 6	Dual therapy
D1690R00022	cm1	T06-0146	CM		Before baseline + baseline,After baseline to Month 3,Month 3 to Month 6		Before baseline + baseline,After baseline to Month 3,Month 3 to Month 6		Before baseline + baseline,After baseline to Month 3,Month 3 to Month 6	None		None		None		None		None		Dual therapy
D1690R00022	cm1	T06-0147	CM		Before baseline + baseline,After baseline to Month 3,Month 3 to Month 6		Before baseline + baseline,After baseline to Month 3,Month 3 to Month 6		Before baseline + baseline	None			Month 3 to Month 6	None		None		None		Dual therapy
D1690R00022	cm1	T06-0148	CM		Before baseline + baseline,After baseline to Month 3,Month 3 to Month 6		Before baseline + baseline,After baseline to Month 3,Month 3 to Month 6		Before baseline + baseline	None		None		None		None		None		Dual therapy
D1690R00022	cm1	T06-0149	CM		Before baseline + baseline,After baseline to Month 3,Month 3 to Month 6		Before baseline + baseline,After baseline to Month 3,Month 3 to Month 6	None		None		None		None			Before baseline + baseline	None		Triple therapy
D1690R00022	cm1	T06-0150	CM		Before baseline + baseline,After baseline to Month 3,Month 3 to Month 6		Before baseline + baseline,After baseline to Month 3,Month 3 to Month 6		Before baseline + baseline	None		None		None		None			Before baseline + baseline,After baseline to Month 3,Month 3 to Month 6	> 3 drugs combination
D1690R00022	cm1	T06-0151	CM		Before baseline + baseline,After baseline to Month 3,Month 3 to Month 6		Before baseline + baseline,After baseline to Month 3,Month 3 to Month 6		Before baseline + baseline	None		None		None		None		None		Triple therapy
D1690R00022	cm1	T06-0152	CM		Before baseline + baseline,After baseline to Month 3,Month 3 to Month 6		Before baseline + baseline,After baseline to Month 3,Month 3 to Month 6		Before baseline + baseline	None		None		None		None		None		Triple therapy
D1690R00022	cm1	T06-0153	CM		Before baseline + baseline,After baseline to Month 3,Month 3 to Month 6		Before baseline + baseline,After baseline to Month 3,Month 3 to Month 6		Before baseline + baseline,After baseline to Month 3,Month 3 to Month 6	None		None			Before baseline + baseline	None		None		Dual therapy
D1690R00022	cm1	T06-0154	CM		Before baseline + baseline,After baseline to Month 3,Month 3 to Month 6		Before baseline + baseline,After baseline to Month 3,Month 3 to Month 6		Before baseline + baseline	None		None		None		None		None		Triple therapy
D1690R00022	cm1	T06-0155	CM		Before baseline + baseline,After baseline to Month 3,Month 3 to Month 6		Before baseline + baseline,After baseline to Month 3		Before baseline + baseline	None		None		None			After baseline to Month 3,Month 3 to Month 6		Before baseline + baseline,After baseline to Month 3,Month 3 to Month 6	Triple therapy
D1690R00022	cm1	T06-0156	CM	None			Before baseline + baseline,After baseline to Month 3,Month 3 to Month 6		Before baseline + baseline	None		None		None		None		None		Dual therapy
D1690R00022	cm1	T06-0157	CM		Before baseline + baseline,After baseline to Month 3,Month 3 to Month 6		Before baseline + baseline,After baseline to Month 3,Month 3 to Month 6	None		None		None		None		None		None		Dual therapy
D1690R00022	cm1	T06-0158	CM		Before baseline + baseline,After baseline to Month 3,Month 3 to Month 6		Before baseline + baseline,After baseline to Month 3,Month 3 to Month 6		Before baseline + baseline	None		None		None		None			Month 3 to Month 6	Triple therapy
D1690R00022	cm1	T06-0159	CM		Before baseline + baseline,After baseline to Month 3,Month 3 to Month 6	None		None		None		None		None		None			Before baseline + baseline,After baseline to Month 3,Month 3 to Month 6	Dual therapy
D1690R00022	cm1	T06-0160	CM		Before baseline + baseline,After baseline to Month 3,Month 3 to Month 6		Before baseline + baseline,After baseline to Month 3,Month 3 to Month 6		Before baseline + baseline	None		None		None		None		None		Dual therapy
D1690R00022	cm1	T06-0161	CM		Before baseline + baseline,After baseline to Month 3,Month 3 to Month 6		Before baseline + baseline,After baseline to Month 3,Month 3 to Month 6		Before baseline + baseline,After baseline to Month 3,Month 3 to Month 6	None		None		None		None		None		Triple therapy
D1690R00022	cm1	T06-0162	CM		Before baseline + baseline,After baseline to Month 3,Month 3 to Month 6		Before baseline + baseline,After baseline to Month 3,Month 3 to Month 6		Before baseline + baseline,After baseline to Month 3	None		None		None		None		None		Triple therapy
D1690R00022	cm1	T06-0163	CM		Before baseline + baseline,After baseline to Month 3,Month 3 to Month 6	None		None		None		None		None		None			Before baseline + baseline,After baseline to Month 3,Month 3 to Month 6	Dual therapy
D1690R00022	cm1	T06-0164	CM		Before baseline + baseline,After baseline to Month 3,Month 3 to Month 6		Before baseline + baseline,After baseline to Month 3,Month 3 to Month 6	None		None		None		None		None			Before baseline + baseline,After baseline to Month 3,Month 3 to Month 6	Triple therapy
D1690R00022	cm1	T06-0165	CM		Before baseline + baseline,After baseline to Month 3,Month 3 to Month 6		Before baseline + baseline,After baseline to Month 3,Month 3 to Month 6	None		None		None			Before baseline + baseline	None		None		Triple therapy
D1690R00022	cm1	T06-0166	CM		Before baseline + baseline,After baseline to Month 3,Month 3 to Month 6	None		None		None		None		None			Before baseline + baseline,After baseline to Month 3,Month 3 to Month 6		Before baseline + baseline,After baseline to Month 3,Month 3 to Month 6	Triple therapy
D1690R00022	cm1	T06-0167	CM		Before baseline + baseline,After baseline to Month 3,Month 3 to Month 6		Before baseline + baseline,After baseline to Month 3,Month 3 to Month 6	None		None		None		None			Before baseline + baseline,After baseline to Month 3,Month 3 to Month 6	None		Dual therapy
D1690R00022	cm1	T06-0168	CM		Before baseline + baseline,After baseline to Month 3,Month 3 to Month 6	None			After baseline to Month 3,Month 3 to Month 6	None		None		None		None			Before baseline + baseline	Dual therapy
D1690R00022	cm1	T06-0169	CM		Before baseline + baseline,After baseline to Month 3,Month 3 to Month 6		Before baseline + baseline,After baseline to Month 3,Month 3 to Month 6		Month 3 to Month 6	None			Before baseline + baseline	None		None			Before baseline + baseline,After baseline to Month 3,Month 3 to Month 6	> 3 drugs combination
D1690R00022	cm1	T06-0170	CM		Before baseline + baseline,After baseline to Month 3,Month 3 to Month 6	None		None		None		None		None		None			Before baseline + baseline,After baseline to Month 3,Month 3 to Month 6	Dual therapy
D1690R00022	cm1	T06-0171	CM		Before baseline + baseline		Before baseline + baseline,After baseline to Month 3,Month 3 to Month 6		Before baseline + baseline	None		None		None		None		None		Dual therapy
D1690R00022	cm1	T06-0172	CM		Before baseline + baseline,After baseline to Month 3,Month 3 to Month 6		Before baseline + baseline,After baseline to Month 3,Month 3 to Month 6		Before baseline + baseline,After baseline to Month 3,Month 3 to Month 6	None			Before baseline + baseline	None		None		None		> 3 drugs combination
D1690R00022	cm1	T06-0173	CM		Before baseline + baseline,After baseline to Month 3,Month 3 to Month 6		Before baseline + baseline,After baseline to Month 3,Month 3 to Month 6		Before baseline + baseline	None		None		None		None		None		Dual therapy
D1690R00022	cm1	T06-0174	CM		Before baseline + baseline,After baseline to Month 3,Month 3 to Month 6		Before baseline + baseline,After baseline to Month 3,Month 3 to Month 6		Before baseline + baseline,After baseline to Month 3,Month 3 to Month 6	None		None		None		None		None		Dual therapy
D1690R00022	cm1	T06-0175	CM		Before baseline + baseline,After baseline to Month 3,Month 3 to Month 6		Before baseline + baseline,After baseline to Month 3,Month 3 to Month 6		Before baseline + baseline,After baseline to Month 3,Month 3 to Month 6	None		None		None		None			Before baseline + baseline,After baseline to Month 3,Month 3 to Month 6	> 3 drugs combination
D1690R00022	cm1	T06-0176	CM		Before baseline + baseline,After baseline to Month 3,Month 3 to Month 6	None			Before baseline + baseline	None		None		None		None		None		Dual therapy
D1690R00022	cm1	T06-0177	CM		Before baseline + baseline,After baseline to Month 3,Month 3 to Month 6		Before baseline + baseline,After baseline to Month 3,Month 3 to Month 6		Before baseline + baseline,After baseline to Month 3,Month 3 to Month 6	None		None		None		None		None		Dual therapy
D1690R00022	cm1	T06-0178	CM		Before baseline + baseline,After baseline to Month 3	None			Before baseline + baseline		Month 3 to Month 6	None		None		None			Before baseline + baseline,After baseline to Month 3,Month 3 to Month 6	Dual therapy
D1690R00022	cm1	T06-0179	CM		Before baseline + baseline,After baseline to Month 3,Month 3 to Month 6		Before baseline + baseline,After baseline to Month 3,Month 3 to Month 6	None		None		None		None		None		None		Monotherapy
D1690R00022	cm1	T06-0180	CM		Before baseline + baseline,After baseline to Month 3,Month 3 to Month 6		Before baseline + baseline,After baseline to Month 3,Month 3 to Month 6		Before baseline + baseline	None			Before baseline + baseline,After baseline to Month 3,Month 3 to Month 6	None		None		None		Triple therapy
D1690R00022	cm1	T06-0181	CM		Before baseline + baseline,After baseline to Month 3,Month 3 to Month 6		Before baseline + baseline,After baseline to Month 3,Month 3 to Month 6		Before baseline + baseline	None		None		None		None		None		Dual therapy
D1690R00022	cm1	T06-0182	CM		Before baseline + baseline,After baseline to Month 3,Month 3 to Month 6		Before baseline + baseline,After baseline to Month 3,Month 3 to Month 6	None		None			Before baseline + baseline,After baseline to Month 3,Month 3 to Month 6	None		None		None		Triple therapy
D1690R00022	cm1	T06-0183	CM		Before baseline + baseline,After baseline to Month 3,Month 3 to Month 6	None			Before baseline + baseline	None		None		None		None		None		Dual therapy
D1690R00022	cm1	T06-0184	CM		Before baseline + baseline,After baseline to Month 3,Month 3 to Month 6	None			Before baseline + baseline,After baseline to Month 3,Month 3 to Month 6	None		None		None		None		None		Monotherapy
D1690R00022	cm1	T06-0185	CM		Before baseline + baseline,After baseline to Month 3,Month 3 to Month 6	None			Before baseline + baseline,After baseline to Month 3,Month 3 to Month 6		Before baseline + baseline,After baseline to Month 3,Month 3 to Month 6		Before baseline + baseline,After baseline to Month 3,Month 3 to Month 6	None		None			Before baseline + baseline,After baseline to Month 3,Month 3 to Month 6	> 3 drugs combination
D1690R00022	cm1	T06-0186	CM	None		None		None		None		None		None		None			Before baseline + baseline,After baseline to Month 3,Month 3 to Month 6	Monotherapy
D1690R00022	cm1	T06-0187	CM		Before baseline + baseline,After baseline to Month 3,Month 3 to Month 6	None		None		None		None		None		None			Before baseline + baseline,After baseline to Month 3,Month 3 to Month 6	Dual therapy
D1690R00022	cm1	T06-0188	CM		Before baseline + baseline,After baseline to Month 3,Month 3 to Month 6		Before baseline + baseline,After baseline to Month 3,Month 3 to Month 6		Before baseline + baseline	None		None		None		None		None		Triple therapy
D1690R00022	cm1	T06-0189	CM		Before baseline + baseline,After baseline to Month 3,Month 3 to Month 6		Before baseline + baseline,After baseline to Month 3,Month 3 to Month 6		Before baseline + baseline	None		None		None		None			Before baseline + baseline,After baseline to Month 3,Month 3 to Month 6	> 3 drugs combination
D1690R00022	cm1	T06-0190	CM		Before baseline + baseline,After baseline to Month 3,Month 3 to Month 6		Before baseline + baseline,After baseline to Month 3,Month 3 to Month 6		Before baseline + baseline,After baseline to Month 3,Month 3 to Month 6	None		None		None		None			Before baseline + baseline,After baseline to Month 3,Month 3 to Month 6	Triple therapy
D1690R00022	cm1	T06-0191	CM		Before baseline + baseline,After baseline to Month 3,Month 3 to Month 6		Before baseline + baseline,After baseline to Month 3,Month 3 to Month 6		Before baseline + baseline	None			Before baseline + baseline,After baseline to Month 3,Month 3 to Month 6	None		None		None		Triple therapy
D1690R00022	cm1	T06-0192	CM		Before baseline + baseline,After baseline to Month 3,Month 3 to Month 6		Before baseline + baseline,After baseline to Month 3,Month 3 to Month 6		Before baseline + baseline	None		None		None		None		None		Triple therapy
D1690R00022	cm1	T06-0193	CM	None			Before baseline + baseline,After baseline to Month 3,Month 3 to Month 6		Before baseline + baseline	None		None			Before baseline + baseline	None		None		Triple therapy
D1690R00022	cm1	T06-0194	CM		Before baseline + baseline,After baseline to Month 3,Month 3 to Month 6		Before baseline + baseline,After baseline to Month 3,Month 3 to Month 6		Before baseline + baseline	None		None		None		None			Before baseline + baseline,After baseline to Month 3,Month 3 to Month 6	> 3 drugs combination
D1690R00022	cm1	T06-0195	CM		Before baseline + baseline,After baseline to Month 3,Month 3 to Month 6	None		None		None		None		None		None			Before baseline + baseline,After baseline to Month 3,Month 3 to Month 6	Dual therapy
D1690R00022	cm1	T06-0196	CM		Before baseline + baseline,After baseline to Month 3,Month 3 to Month 6		Before baseline + baseline,After baseline to Month 3,Month 3 to Month 6		Before baseline + baseline	None		None		None		None		None		Dual therapy
D1690R00022	cm1	T06-0197	CM		Before baseline + baseline,After baseline to Month 3,Month 3 to Month 6		Before baseline + baseline,After baseline to Month 3,Month 3 to Month 6		Before baseline + baseline	None		None			Before baseline + baseline	None		None		Triple therapy
D1690R00022	cm1	T06-0198	CM		Before baseline + baseline,After baseline to Month 3,Month 3 to Month 6		Before baseline + baseline,After baseline to Month 3,Month 3 to Month 6		Before baseline + baseline	None		None		None		None		None		Dual therapy
D1690R00022	cm1	T06-0199	CM		Before baseline + baseline,After baseline to Month 3,Month 3 to Month 6		Before baseline + baseline,After baseline to Month 3,Month 3 to Month 6		Before baseline + baseline	None		None		None		None		None		Dual therapy
D1690R00022	cm1	T06-0200	CM		Before baseline + baseline,After baseline to Month 3,Month 3 to Month 6	None		None		None		None		None		None			Before baseline + baseline,After baseline to Month 3,Month 3 to Month 6	Dual therapy
D1690R00022	cm1	T07-0001	CM		Before baseline + baseline,After baseline to Month 3,Month 3 to Month 6		Before baseline + baseline,After baseline to Month 3,Month 3 to Month 6		Before baseline + baseline	None			Before baseline + baseline,After baseline to Month 3,Month 3 to Month 6		Before baseline + baseline,After baseline to Month 3,Month 3 to Month 6	None		None		> 3 drugs combination
D1690R00022	cm1	T07-0002	CM		Before baseline + baseline,After baseline to Month 3,Month 3 to Month 6		Before baseline + baseline,After baseline to Month 3,Month 3 to Month 6	None		None			Before baseline + baseline,After baseline to Month 3,Month 3 to Month 6	None		None		None		Dual therapy
D1690R00022	cm1	T07-0003	CM		Before baseline + baseline,After baseline to Month 3,Month 3 to Month 6		Month 3 to Month 6	None			After baseline to Month 3	None		None		None			Before baseline + baseline,After baseline to Month 3,Month 3 to Month 6	Dual therapy
D1690R00022	cm1	T07-0004	CM		Before baseline + baseline,After baseline to Month 3		Before baseline + baseline,After baseline to Month 3,Month 3 to Month 6		Before baseline + baseline	None			Before baseline + baseline		Before baseline + baseline	None		None		> 3 drugs combination
D1690R00022	cm1	T07-0005	CM		Before baseline + baseline,After baseline to Month 3,Month 3 to Month 6		Before baseline + baseline,After baseline to Month 3,Month 3 to Month 6		Before baseline + baseline	None			Before baseline + baseline		Before baseline + baseline,After baseline to Month 3,Month 3 to Month 6	None		None		Triple therapy
D1690R00022	cm1	T07-0006	CM		Before baseline + baseline,After baseline to Month 3		Before baseline + baseline,After baseline to Month 3,Month 3 to Month 6		Before baseline + baseline	None		None			Before baseline + baseline,After baseline to Month 3,Month 3 to Month 6	None		None		Triple therapy
D1690R00022	cm1	T07-0007	CM		Before baseline + baseline,After baseline to Month 3,Month 3 to Month 6		Before baseline + baseline,After baseline to Month 3,Month 3 to Month 6		Before baseline + baseline	None		None			Before baseline + baseline,After baseline to Month 3,Month 3 to Month 6	None		None		Dual therapy
D1690R00022	cm1	T07-0008	CM		Before baseline + baseline,After baseline to Month 3,Month 3 to Month 6		Before baseline + baseline,After baseline to Month 3,Month 3 to Month 6	None		None		None			Before baseline + baseline	None		None		Triple therapy
D1690R00022	cm1	T07-0009	CM		Before baseline + baseline,After baseline to Month 3,Month 3 to Month 6		Before baseline + baseline,After baseline to Month 3,Month 3 to Month 6		Before baseline + baseline	None		None			Before baseline + baseline,After baseline to Month 3,Month 3 to Month 6	None		None		Triple therapy
D1690R00022	cm1	T07-0010	CM		Before baseline + baseline,After baseline to Month 3,Month 3 to Month 6		Before baseline + baseline,After baseline to Month 3,Month 3 to Month 6		Before baseline + baseline	None			Before baseline + baseline,After baseline to Month 3,Month 3 to Month 6	None		None		None		Triple therapy
D1690R00022	cm1	T07-0011	CM		Before baseline + baseline,After baseline to Month 3		Before baseline + baseline,After baseline to Month 3,Month 3 to Month 6		Before baseline + baseline	None			Before baseline + baseline,After baseline to Month 3,Month 3 to Month 6		Before baseline + baseline,After baseline to Month 3,Month 3 to Month 6	None		None		> 3 drugs combination
D1690R00022	cm1	T07-0012	CM		Before baseline + baseline,After baseline to Month 3,Month 3 to Month 6		Before baseline + baseline,After baseline to Month 3,Month 3 to Month 6		Before baseline + baseline	None			Before baseline + baseline,After baseline to Month 3,Month 3 to Month 6		Before baseline + baseline,After baseline to Month 3,Month 3 to Month 6	None		None		> 3 drugs combination
D1690R00022	cm1	T07-0013	CM		Before baseline + baseline,After baseline to Month 3,Month 3 to Month 6		Before baseline + baseline,After baseline to Month 3,Month 3 to Month 6		Before baseline + baseline	None			Before baseline + baseline,After baseline to Month 3,Month 3 to Month 6		Before baseline + baseline,After baseline to Month 3,Month 3 to Month 6	None		None		> 3 drugs combination
D1690R00022	cm1	T07-0014	CM		Before baseline + baseline,After baseline to Month 3,Month 3 to Month 6		Before baseline + baseline,After baseline to Month 3,Month 3 to Month 6		Before baseline + baseline	None			Before baseline + baseline,After baseline to Month 3,Month 3 to Month 6		Before baseline + baseline,After baseline to Month 3,Month 3 to Month 6	None		None		> 3 drugs combination
D1690R00022	cm1	T07-0015	CM		Before baseline + baseline,After baseline to Month 3,Month 3 to Month 6		Before baseline + baseline,After baseline to Month 3,Month 3 to Month 6		Before baseline + baseline	None			Before baseline + baseline,Month 3 to Month 6		Before baseline + baseline	None		None		Dual therapy
D1690R00022	cm1	T07-0016	CM		Before baseline + baseline,After baseline to Month 3,Month 3 to Month 6		Before baseline + baseline,After baseline to Month 3,Month 3 to Month 6		Before baseline + baseline	None		None		None		None		None		Triple therapy
D1690R00022	cm1	T07-0017	CM		Before baseline + baseline,After baseline to Month 3,Month 3 to Month 6		Before baseline + baseline,After baseline to Month 3,Month 3 to Month 6		Before baseline + baseline	None		None			Before baseline + baseline,After baseline to Month 3	None		None		> 3 drugs combination
D1690R00022	cm1	T07-0018	CM		Before baseline + baseline,After baseline to Month 3,Month 3 to Month 6		Before baseline + baseline,After baseline to Month 3,Month 3 to Month 6		Before baseline + baseline	None			Before baseline + baseline,Month 3 to Month 6	None		None		None		Triple therapy
D1690R00022	cm1	T07-0019	CM		Before baseline + baseline,After baseline to Month 3,Month 3 to Month 6		Before baseline + baseline,After baseline to Month 3,Month 3 to Month 6		Before baseline + baseline	None		None		None		None			Before baseline + baseline,After baseline to Month 3,Month 3 to Month 6	Triple therapy
D1690R00022	cm1	T07-0020	CM		Before baseline + baseline,After baseline to Month 3,Month 3 to Month 6		Before baseline + baseline,After baseline to Month 3		Before baseline + baseline	None		None			Before baseline + baseline,After baseline to Month 3,Month 3 to Month 6	None		None		Triple therapy
D1690R00022	cm1	T07-0021	CM		Before baseline + baseline,After baseline to Month 3,Month 3 to Month 6	None			Before baseline + baseline	None		None		None		None			Before baseline + baseline,After baseline to Month 3,Month 3 to Month 6	Triple therapy
D1690R00022	cm1	T07-0022	CM		Before baseline + baseline,After baseline to Month 3,Month 3 to Month 6		Before baseline + baseline,After baseline to Month 3,Month 3 to Month 6		Before baseline + baseline	None		None			Before baseline + baseline,After baseline to Month 3,Month 3 to Month 6	None		None		Triple therapy
D1690R00022	cm1	T07-0023	CM		Before baseline + baseline,After baseline to Month 3,Month 3 to Month 6		Before baseline + baseline,After baseline to Month 3,Month 3 to Month 6		Before baseline + baseline	None		None		None		None		None		Triple therapy
D1690R00022	cm1	T07-0024	CM		Before baseline + baseline,After baseline to Month 3,Month 3 to Month 6		Before baseline + baseline,After baseline to Month 3,Month 3 to Month 6		Before baseline + baseline	None		None			Before baseline + baseline,After baseline to Month 3,Month 3 to Month 6	None		None		Triple therapy
D1690R00022	cm1	T07-0025	CM		Before baseline + baseline,After baseline to Month 3,Month 3 to Month 6		Before baseline + baseline,After baseline to Month 3,Month 3 to Month 6	None		None		None			Before baseline + baseline	None		None		Triple therapy
D1690R00022	cm1	T07-0026	CM		Before baseline + baseline,After baseline to Month 3,Month 3 to Month 6	None			Before baseline + baseline,After baseline to Month 3,Month 3 to Month 6	None		None			Before baseline + baseline,After baseline to Month 3,Month 3 to Month 6	None		None		Triple therapy
D1690R00022	cm1	T07-0027	CM		Before baseline + baseline,After baseline to Month 3,Month 3 to Month 6		Before baseline + baseline,After baseline to Month 3,Month 3 to Month 6	None		None		None		None		None		None		Dual therapy
D1690R00022	cm1	T07-0028	CM		Before baseline + baseline,After baseline to Month 3,Month 3 to Month 6		Before baseline + baseline,After baseline to Month 3,Month 3 to Month 6		Before baseline + baseline,After baseline to Month 3,Month 3 to Month 6	None		None			Before baseline + baseline	None		None		Triple therapy
D1690R00022	cm1	T07-0029	CM		Before baseline + baseline,After baseline to Month 3,Month 3 to Month 6		Before baseline + baseline,After baseline to Month 3,Month 3 to Month 6		Before baseline + baseline	None		None			Before baseline + baseline,After baseline to Month 3,Month 3 to Month 6	None		None		Triple therapy
D1690R00022	cm1	T07-0030	CM		Before baseline + baseline,After baseline to Month 3,Month 3 to Month 6		Before baseline + baseline,After baseline to Month 3,Month 3 to Month 6		Before baseline + baseline	None		None		None		None		None		Triple therapy
D1690R00022	cm1	T07-0031	CM		Before baseline + baseline,After baseline to Month 3,Month 3 to Month 6		Before baseline + baseline,After baseline to Month 3,Month 3 to Month 6	None		None		None			Before baseline + baseline,After baseline to Month 3,Month 3 to Month 6	None		None		Triple therapy
D1690R00022	cm1	T07-0032	CM		Before baseline + baseline,After baseline to Month 3,Month 3 to Month 6		Before baseline + baseline,After baseline to Month 3,Month 3 to Month 6	None		None			Before baseline + baseline,After baseline to Month 3,Month 3 to Month 6		Before baseline + baseline,After baseline to Month 3,Month 3 to Month 6	None		None		> 3 drugs combination
D1690R00022	cm1	T07-0033	CM		Before baseline + baseline,After baseline to Month 3,Month 3 to Month 6		Before baseline + baseline,After baseline to Month 3,Month 3 to Month 6		Before baseline + baseline	None			Before baseline + baseline		Before baseline + baseline,After baseline to Month 3,Month 3 to Month 6	None		None		> 3 drugs combination
D1690R00022	cm1	T07-0034	CM		Before baseline + baseline,After baseline to Month 3,Month 3 to Month 6		Before baseline + baseline,After baseline to Month 3,Month 3 to Month 6	None		None		None			After baseline to Month 3,Month 3 to Month 6	None		None		Dual therapy
D1690R00022	cm1	T07-0035	CM		Before baseline + baseline,After baseline to Month 3,Month 3 to Month 6		Before baseline + baseline,After baseline to Month 3,Month 3 to Month 6	None		None		None		None		None		None		Dual therapy
D1690R00022	cm1	T07-0036	CM		Before baseline + baseline,After baseline to Month 3,Month 3 to Month 6		Before baseline + baseline,After baseline to Month 3,Month 3 to Month 6		Before baseline + baseline	None		None			Before baseline + baseline,After baseline to Month 3,Month 3 to Month 6	None		None		> 3 drugs combination
D1690R00022	cm1	T07-0037	CM		Before baseline + baseline,After baseline to Month 3,Month 3 to Month 6		Before baseline + baseline,After baseline to Month 3,Month 3 to Month 6		Before baseline + baseline	None		None			Before baseline + baseline	None		None		Triple therapy
D1690R00022	cm1	T07-0038	CM	None		None			Before baseline + baseline	None			Before baseline + baseline	None		None			Before baseline + baseline,After baseline to Month 3,Month 3 to Month 6	Triple therapy
D1690R00022	cm1	T07-0039	CM		Before baseline + baseline,After baseline to Month 3,Month 3 to Month 6		Before baseline + baseline,After baseline to Month 3,Month 3 to Month 6	None		None			Before baseline + baseline,After baseline to Month 3,Month 3 to Month 6		Before baseline + baseline	None			Before baseline + baseline	Triple therapy
D1690R00022	cm1	T07-0040	CM		Before baseline + baseline,After baseline to Month 3,Month 3 to Month 6		Before baseline + baseline,After baseline to Month 3,Month 3 to Month 6		Before baseline + baseline	None		None			Before baseline + baseline,Month 3 to Month 6	None		None		Triple therapy
D1690R00022	cm1	T07-0041	CM		Before baseline + baseline,After baseline to Month 3,Month 3 to Month 6		Before baseline + baseline,After baseline to Month 3,Month 3 to Month 6	None		None		None			Before baseline + baseline,After baseline to Month 3,Month 3 to Month 6	None		None		Triple therapy
D1690R00022	cm1	T07-0042	CM		Before baseline + baseline,After baseline to Month 3,Month 3 to Month 6		Before baseline + baseline,After baseline to Month 3,Month 3 to Month 6		Before baseline + baseline	None			Before baseline + baseline,After baseline to Month 3,Month 3 to Month 6		Before baseline + baseline,After baseline to Month 3,Month 3 to Month 6	None		None		> 3 drugs combination
D1690R00022	cm1	T07-0043	CM		Before baseline + baseline,After baseline to Month 3,Month 3 to Month 6		Before baseline + baseline	None		None		None		None		None			Before baseline + baseline,After baseline to Month 3,Month 3 to Month 6	Dual therapy
D1690R00022	cm1	T07-0044	CM		Before baseline + baseline,After baseline to Month 3,Month 3 to Month 6	None			Before baseline + baseline	None		None		None		None			Before baseline + baseline,After baseline to Month 3,Month 3 to Month 6	Triple therapy
D1690R00022	cm1	T07-0045	CM		Before baseline + baseline,After baseline to Month 3,Month 3 to Month 6		Before baseline + baseline,After baseline to Month 3,Month 3 to Month 6		Before baseline + baseline	None		None			Before baseline + baseline,After baseline to Month 3,Month 3 to Month 6	None		None		Triple therapy
D1690R00022	cm1	T07-0046	CM		Before baseline + baseline,After baseline to Month 3,Month 3 to Month 6		Before baseline + baseline,After baseline to Month 3,Month 3 to Month 6		Before baseline + baseline	None			Before baseline + baseline	None		None		None		> 3 drugs combination
D1690R00022	cm1	T07-0047	CM		Before baseline + baseline,After baseline to Month 3,Month 3 to Month 6		Before baseline + baseline,After baseline to Month 3,Month 3 to Month 6		Before baseline + baseline	None			Before baseline + baseline		Before baseline + baseline	None			Before baseline + baseline,After baseline to Month 3,Month 3 to Month 6	Triple therapy
D1690R00022	cm1	T07-0048	CM		Month 3 to Month 6	None		None		None		None			Month 3 to Month 6	None			Before baseline + baseline,After baseline to Month 3,Month 3 to Month 6	Monotherapy
D1690R00022	cm1	T07-0049	CM		Before baseline + baseline,After baseline to Month 3,Month 3 to Month 6		Before baseline + baseline,After baseline to Month 3,Month 3 to Month 6		Before baseline + baseline	None			Before baseline + baseline,After baseline to Month 3,Month 3 to Month 6		Before baseline + baseline,After baseline to Month 3,Month 3 to Month 6	None		None		> 3 drugs combination
D1690R00022	cm1	T07-0050	CM		Before baseline + baseline,After baseline to Month 3,Month 3 to Month 6		Before baseline + baseline,After baseline to Month 3,Month 3 to Month 6	None		None		None		None		None		None		Dual therapy
D1690R00022	cm1	T07-0051	CM		Before baseline + baseline,After baseline to Month 3,Month 3 to Month 6		Before baseline + baseline,After baseline to Month 3,Month 3 to Month 6		Before baseline + baseline	None		None			Before baseline + baseline,After baseline to Month 3,Month 3 to Month 6		Month 3 to Month 6	None		Triple therapy
D1690R00022	cm1	T07-0052	CM		Before baseline + baseline,After baseline to Month 3,Month 3 to Month 6		Before baseline + baseline,After baseline to Month 3,Month 3 to Month 6		Before baseline + baseline	None			Before baseline + baseline		Before baseline + baseline,After baseline to Month 3,Month 3 to Month 6	None		None		> 3 drugs combination
D1690R00022	cm1	T07-0053	CM		Before baseline + baseline,After baseline to Month 3,Month 3 to Month 6		Before baseline + baseline,After baseline to Month 3,Month 3 to Month 6	None		None		None		None		None		None		Dual therapy
D1690R00022	cm1	T07-0054	CM		Before baseline + baseline,After baseline to Month 3,Month 3 to Month 6		Before baseline + baseline,After baseline to Month 3,Month 3 to Month 6		Before baseline + baseline	None		None			Before baseline + baseline,After baseline to Month 3,Month 3 to Month 6	None		None		Triple therapy
D1690R00022	cm1	T07-0055	CM		Before baseline + baseline,After baseline to Month 3,Month 3 to Month 6		Before baseline + baseline,After baseline to Month 3,Month 3 to Month 6		Before baseline + baseline	None			Before baseline + baseline,After baseline to Month 3,Month 3 to Month 6		Before baseline + baseline,After baseline to Month 3,Month 3 to Month 6	None		None		> 3 drugs combination
D1690R00022	cm1	T07-0056	CM		Before baseline + baseline,After baseline to Month 3,Month 3 to Month 6		Before baseline + baseline,After baseline to Month 3,Month 3 to Month 6		Before baseline + baseline	None			Before baseline + baseline,After baseline to Month 3,Month 3 to Month 6		Month 3 to Month 6	None		None		> 3 drugs combination
D1690R00022	cm1	T07-0057	CM		Before baseline + baseline,After baseline to Month 3,Month 3 to Month 6		Before baseline + baseline,After baseline to Month 3,Month 3 to Month 6		Before baseline + baseline,After baseline to Month 3,Month 3 to Month 6	None			Before baseline + baseline	None		None		None		Dual therapy
D1690R00022	cm1	T07-0058	CM		Before baseline + baseline,After baseline to Month 3,Month 3 to Month 6		Before baseline + baseline,After baseline to Month 3		Before baseline + baseline	None		None			Before baseline + baseline,After baseline to Month 3,Month 3 to Month 6	None		None		Triple therapy
D1690R00022	cm1	T07-0059	CM		Before baseline + baseline,After baseline to Month 3,Month 3 to Month 6		Before baseline + baseline,After baseline to Month 3,Month 3 to Month 6		Before baseline + baseline	None		None		None		None		None		Dual therapy
D1690R00022	cm1	T07-0060	CM		Before baseline + baseline,After baseline to Month 3,Month 3 to Month 6		Before baseline + baseline,After baseline to Month 3,Month 3 to Month 6		Before baseline + baseline	None		None		None		None		None		Dual therapy
D1690R00022	cm1	T07-0061	CM		Before baseline + baseline,After baseline to Month 3,Month 3 to Month 6		Before baseline + baseline,After baseline to Month 3,Month 3 to Month 6		Before baseline + baseline	None			Before baseline + baseline,After baseline to Month 3,Month 3 to Month 6		Before baseline + baseline,After baseline to Month 3,Month 3 to Month 6	None		None		> 3 drugs combination
D1690R00022	cm1	T07-0062	CM		Before baseline + baseline,After baseline to Month 3,Month 3 to Month 6		Before baseline + baseline,After baseline to Month 3,Month 3 to Month 6		Before baseline + baseline	None		None			Before baseline + baseline,After baseline to Month 3,Month 3 to Month 6	None		None		Triple therapy
D1690R00022	cm1	T07-0063	CM		Before baseline + baseline,After baseline to Month 3,Month 3 to Month 6		Before baseline + baseline,After baseline to Month 3,Month 3 to Month 6		Before baseline + baseline	None		None		None		None		None		Dual therapy
D1690R00022	cm1	T07-0064	CM		Before baseline + baseline,After baseline to Month 3,Month 3 to Month 6	None			Before baseline + baseline	None		None			Before baseline + baseline,After baseline to Month 3,Month 3 to Month 6	None			Before baseline + baseline,After baseline to Month 3,Month 3 to Month 6	Triple therapy
D1690R00022	cm1	T07-0065	CM		Before baseline + baseline,After baseline to Month 3,Month 3 to Month 6		Before baseline + baseline,After baseline to Month 3,Month 3 to Month 6		Before baseline + baseline	None		None			Before baseline + baseline,After baseline to Month 3,Month 3 to Month 6	None		None		> 3 drugs combination
D1690R00022	cm1	T07-0066	CM		Before baseline + baseline,After baseline to Month 3,Month 3 to Month 6	None			Before baseline + baseline	None		None		None		None			Before baseline + baseline,After baseline to Month 3,Month 3 to Month 6	Triple therapy
D1690R00022	cm1	T07-0067	CM		Before baseline + baseline,After baseline to Month 3,Month 3 to Month 6		Before baseline + baseline,After baseline to Month 3,Month 3 to Month 6		Before baseline + baseline	None			Before baseline + baseline,After baseline to Month 3,Month 3 to Month 6		Before baseline + baseline,After baseline to Month 3,Month 3 to Month 6	None		None		> 3 drugs combination
D1690R00022	cm1	T07-0068	CM		Before baseline + baseline,After baseline to Month 3,Month 3 to Month 6		Before baseline + baseline,After baseline to Month 3,Month 3 to Month 6		Before baseline + baseline	None		None			Before baseline + baseline	None		None		Triple therapy
D1690R00022	cm1	T07-0069	CM		Before baseline + baseline,After baseline to Month 3,Month 3 to Month 6		Before baseline + baseline,After baseline to Month 3,Month 3 to Month 6		Before baseline + baseline	None		None			Before baseline + baseline,After baseline to Month 3,Month 3 to Month 6	None		None		Triple therapy
D1690R00022	cm1	T07-0070	CM		Before baseline + baseline,After baseline to Month 3,Month 3 to Month 6		Before baseline + baseline,After baseline to Month 3,Month 3 to Month 6		Before baseline + baseline	None		None		None		None			Before baseline + baseline,After baseline to Month 3,Month 3 to Month 6	> 3 drugs combination
D1690R00022	cm1	T07-0071	CM		Before baseline + baseline,After baseline to Month 3,Month 3 to Month 6		Before baseline + baseline,After baseline to Month 3,Month 3 to Month 6		Before baseline + baseline	None		None			Before baseline + baseline,After baseline to Month 3,Month 3 to Month 6	None		None		Triple therapy
D1690R00022	cm1	T07-0072	CM		Before baseline + baseline,After baseline to Month 3,Month 3 to Month 6		Before baseline + baseline,After baseline to Month 3,Month 3 to Month 6		Before baseline + baseline	None			Before baseline + baseline,After baseline to Month 3,Month 3 to Month 6		Before baseline + baseline,After baseline to Month 3,Month 3 to Month 6	None		None		> 3 drugs combination
D1690R00022	cm1	T07-0073	CM		Before baseline + baseline,After baseline to Month 3,Month 3 to Month 6		Before baseline + baseline,After baseline to Month 3,Month 3 to Month 6		Before baseline + baseline	None		None			Before baseline + baseline,After baseline to Month 3,Month 3 to Month 6	None		None		Triple therapy
D1690R00022	cm1	T07-0074	CM		Before baseline + baseline,After baseline to Month 3,Month 3 to Month 6		Before baseline + baseline,After baseline to Month 3,Month 3 to Month 6		Before baseline + baseline	None		None			Before baseline + baseline,After baseline to Month 3,Month 3 to Month 6	None		None		Triple therapy
D1690R00022	cm1	T07-0075	CM		Before baseline + baseline,After baseline to Month 3,Month 3 to Month 6		Before baseline + baseline,After baseline to Month 3,Month 3 to Month 6		Before baseline + baseline	None			Before baseline + baseline		Before baseline + baseline,After baseline to Month 3	None		None		> 3 drugs combination
D1690R00022	cm1	T07-0076	CM		Before baseline + baseline,After baseline to Month 3,Month 3 to Month 6		Before baseline + baseline,After baseline to Month 3,Month 3 to Month 6		Before baseline + baseline	None		None			Before baseline + baseline,After baseline to Month 3,Month 3 to Month 6	None		None		Triple therapy
D1690R00022	cm1	T07-0077	CM		Before baseline + baseline,After baseline to Month 3,Month 3 to Month 6		Before baseline + baseline,After baseline to Month 3,Month 3 to Month 6	None		None		None			Before baseline + baseline	None			Month 3 to Month 6	Triple therapy
D1690R00022	cm1	T07-0078	CM		Before baseline + baseline,After baseline to Month 3,Month 3 to Month 6	None			Before baseline + baseline	None			Before baseline + baseline,After baseline to Month 3,Month 3 to Month 6	None		None			Before baseline + baseline,After baseline to Month 3,Month 3 to Month 6	> 3 drugs combination
D1690R00022	cm1	T07-0079	CM		Before baseline + baseline,After baseline to Month 3,Month 3 to Month 6		Before baseline + baseline,After baseline to Month 3,Month 3 to Month 6	None		None			Before baseline + baseline		Before baseline + baseline,After baseline to Month 3,Month 3 to Month 6	None		None		Triple therapy
D1690R00022	cm1	T07-0080	CM		Before baseline + baseline,After baseline to Month 3,Month 3 to Month 6		Before baseline + baseline,After baseline to Month 3,Month 3 to Month 6		Before baseline + baseline	None		None			Before baseline + baseline,After baseline to Month 3,Month 3 to Month 6	None		None		Triple therapy
D1690R00022	cm1	T07-0081	CM		Before baseline + baseline,After baseline to Month 3,Month 3 to Month 6		Before baseline + baseline,After baseline to Month 3,Month 3 to Month 6		Before baseline + baseline	None			Month 3 to Month 6		Before baseline + baseline,After baseline to Month 3,Month 3 to Month 6	None		None		> 3 drugs combination
D1690R00022	cm1	T07-0082	CM		Before baseline + baseline,After baseline to Month 3		Before baseline + baseline		Before baseline + baseline	None		None			Before baseline + baseline,After baseline to Month 3	None		None		Triple therapy
D1690R00022	cm1	T07-0083	CM		Before baseline + baseline,After baseline to Month 3,Month 3 to Month 6	None			Before baseline + baseline	None		None		None		None			Before baseline + baseline,After baseline to Month 3,Month 3 to Month 6	Triple therapy
D1690R00022	cm1	T07-0084	CM		Before baseline + baseline,After baseline to Month 3,Month 3 to Month 6		Before baseline + baseline,After baseline to Month 3,Month 3 to Month 6		Before baseline + baseline,After baseline to Month 3,Month 3 to Month 6	None		None		None		None		None		Dual therapy
D1690R00022	cm1	T07-0085	CM		Before baseline + baseline,After baseline to Month 3,Month 3 to Month 6		Before baseline + baseline,After baseline to Month 3,Month 3 to Month 6		Before baseline + baseline	None			Before baseline + baseline		Before baseline + baseline,After baseline to Month 3,Month 3 to Month 6	None		None		Dual therapy
D1690R00022	cm1	T07-0086	CM		Before baseline + baseline,After baseline to Month 3,Month 3 to Month 6		Before baseline + baseline,After baseline to Month 3,Month 3 to Month 6	None		None			Before baseline + baseline	None		None		None		Triple therapy
D1690R00022	cm1	T07-0087	CM		Before baseline + baseline,After baseline to Month 3,Month 3 to Month 6		Before baseline + baseline,After baseline to Month 3,Month 3 to Month 6		Before baseline + baseline	None			Before baseline + baseline,After baseline to Month 3,Month 3 to Month 6		Before baseline + baseline	None		None		> 3 drugs combination
D1690R00022	cm1	T07-0088	CM		Before baseline + baseline,After baseline to Month 3,Month 3 to Month 6		Before baseline + baseline,After baseline to Month 3,Month 3 to Month 6		Before baseline + baseline,After baseline to Month 3,Month 3 to Month 6	None			Before baseline + baseline,After baseline to Month 3,Month 3 to Month 6		Before baseline + baseline,After baseline to Month 3,Month 3 to Month 6	None		None		> 3 drugs combination
D1690R00022	cm1	T07-0089	CM		Before baseline + baseline,After baseline to Month 3,Month 3 to Month 6		Before baseline + baseline,After baseline to Month 3,Month 3 to Month 6		Before baseline + baseline	None		None		None		None		None		Triple therapy
D1690R00022	cm1	T07-0090	CM		Before baseline + baseline,After baseline to Month 3,Month 3 to Month 6		Before baseline + baseline,After baseline to Month 3,Month 3 to Month 6		Before baseline + baseline	None		None			Before baseline + baseline,After baseline to Month 3,Month 3 to Month 6	None		None		Triple therapy
D1690R00022	cm1	T07-0091	CM		Before baseline + baseline,After baseline to Month 3,Month 3 to Month 6		Before baseline + baseline,After baseline to Month 3,Month 3 to Month 6		Before baseline + baseline	None		None			Before baseline + baseline,After baseline to Month 3,Month 3 to Month 6	None		None		Triple therapy
D1690R00022	cm1	T07-0092	CM		Before baseline + baseline,After baseline to Month 3,Month 3 to Month 6		Before baseline + baseline,After baseline to Month 3,Month 3 to Month 6	None		None			Before baseline + baseline		Before baseline + baseline,After baseline to Month 3,Month 3 to Month 6	None			Month 3 to Month 6	> 3 drugs combination
D1690R00022	cm1	T07-0093	CM		Before baseline + baseline,After baseline to Month 3,Month 3 to Month 6		Before baseline + baseline,After baseline to Month 3,Month 3 to Month 6		Before baseline + baseline	None		None			Before baseline + baseline,After baseline to Month 3,Month 3 to Month 6	None			Before baseline + baseline,After baseline to Month 3,Month 3 to Month 6	Triple therapy
D1690R00022	cm1	T07-0094	CM		Before baseline + baseline,After baseline to Month 3,Month 3 to Month 6		Before baseline + baseline,After baseline to Month 3,Month 3 to Month 6		Before baseline + baseline,After baseline to Month 3	None			Before baseline + baseline		Before baseline + baseline,After baseline to Month 3,Month 3 to Month 6	None			Before baseline + baseline,After baseline to Month 3,Month 3 to Month 6	> 3 drugs combination
D1690R00022	cm1	T07-0095	CM		Before baseline + baseline,After baseline to Month 3,Month 3 to Month 6		Before baseline + baseline,After baseline to Month 3,Month 3 to Month 6		Before baseline + baseline	None		None			Before baseline + baseline,After baseline to Month 3,Month 3 to Month 6	None		None		Triple therapy
D1690R00022	cm1	T07-0096	CM		Before baseline + baseline,After baseline to Month 3,Month 3 to Month 6		Before baseline + baseline,After baseline to Month 3,Month 3 to Month 6		Before baseline + baseline	None		None			Before baseline + baseline,After baseline to Month 3,Month 3 to Month 6	None		None		Triple therapy
D1690R00022	cm1	T07-0097	CM		Before baseline + baseline,After baseline to Month 3,Month 3 to Month 6		Before baseline + baseline,After baseline to Month 3,Month 3 to Month 6		Before baseline + baseline	None		None			Before baseline + baseline,After baseline to Month 3,Month 3 to Month 6	None		None		Triple therapy
D1690R00022	cm1	T07-0098	CM		Before baseline + baseline,After baseline to Month 3,Month 3 to Month 6		Before baseline + baseline,After baseline to Month 3,Month 3 to Month 6		Before baseline + baseline	None			Before baseline + baseline,After baseline to Month 3,Month 3 to Month 6		Before baseline + baseline,After baseline to Month 3,Month 3 to Month 6	None		None		> 3 drugs combination
D1690R00022	cm1	T07-0099	CM		Before baseline + baseline,After baseline to Month 3,Month 3 to Month 6		Before baseline + baseline,After baseline to Month 3,Month 3 to Month 6		Before baseline + baseline	None			Before baseline + baseline,After baseline to Month 3,Month 3 to Month 6		Before baseline + baseline,After baseline to Month 3,Month 3 to Month 6	None		None		> 3 drugs combination
D1690R00022	cm1	T07-0100	CM		Before baseline + baseline,After baseline to Month 3,Month 3 to Month 6		Before baseline + baseline,After baseline to Month 3,Month 3 to Month 6		Before baseline + baseline	None		None			Before baseline + baseline,After baseline to Month 3,Month 3 to Month 6	None		None		> 3 drugs combination
D1690R00022	cm1	T07-0101	CM		Before baseline + baseline,After baseline to Month 3,Month 3 to Month 6		Before baseline + baseline,After baseline to Month 3,Month 3 to Month 6		Before baseline + baseline	None		None			Before baseline + baseline,After baseline to Month 3,Month 3 to Month 6	None		None		Triple therapy
D1690R00022	cm1	T07-0102	CM		Before baseline + baseline,After baseline to Month 3,Month 3 to Month 6		Before baseline + baseline,After baseline to Month 3,Month 3 to Month 6		Before baseline + baseline	None			Before baseline + baseline,After baseline to Month 3,Month 3 to Month 6		Before baseline + baseline,After baseline to Month 3,Month 3 to Month 6	None			After baseline to Month 3,Month 3 to Month 6	> 3 drugs combination
D1690R00022	cm1	T07-0103	CM		Before baseline + baseline,After baseline to Month 3,Month 3 to Month 6		Before baseline + baseline		Before baseline + baseline,After baseline to Month 3		Before baseline + baseline	None		None		None		None		> 3 drugs combination
D1690R00022	cm1	T07-0104	CM		Before baseline + baseline,After baseline to Month 3,Month 3 to Month 6		Before baseline + baseline,After baseline to Month 3,Month 3 to Month 6		Before baseline + baseline,After baseline to Month 3,Month 3 to Month 6	None			Before baseline + baseline,After baseline to Month 3,Month 3 to Month 6		Before baseline + baseline,After baseline to Month 3,Month 3 to Month 6	None		None		> 3 drugs combination
D1690R00022	cm1	T07-0105	CM		Before baseline + baseline,After baseline to Month 3,Month 3 to Month 6		Before baseline + baseline,After baseline to Month 3,Month 3 to Month 6		Before baseline + baseline	None		None			Before baseline + baseline,After baseline to Month 3,Month 3 to Month 6	None			After baseline to Month 3,Month 3 to Month 6	> 3 drugs combination
D1690R00022	cm1	T07-0106	CM		Before baseline + baseline,After baseline to Month 3,Month 3 to Month 6		Before baseline + baseline,After baseline to Month 3,Month 3 to Month 6		Before baseline + baseline	None		None			Before baseline + baseline	None		None		> 3 drugs combination
D1690R00022	cm1	T07-0107	CM		Before baseline + baseline,After baseline to Month 3,Month 3 to Month 6		Before baseline + baseline,After baseline to Month 3,Month 3 to Month 6		Before baseline + baseline	None			Before baseline + baseline,After baseline to Month 3,Month 3 to Month 6	None		None		None		> 3 drugs combination
D1690R00022	cm1	T07-0108	CM		Before baseline + baseline,After baseline to Month 3,Month 3 to Month 6		Before baseline + baseline,After baseline to Month 3,Month 3 to Month 6		Before baseline + baseline	None		None			Before baseline + baseline,After baseline to Month 3,Month 3 to Month 6	None		None		> 3 drugs combination
D1690R00022	cm1	T07-0109	CM		Before baseline + baseline,After baseline to Month 3		Before baseline + baseline,After baseline to Month 3		Before baseline + baseline	None		None			Before baseline + baseline,After baseline to Month 3	None		None		> 3 drugs combination
D1690R00022	cm1	T07-0110	CM		Before baseline + baseline,After baseline to Month 3,Month 3 to Month 6		Before baseline + baseline,After baseline to Month 3,Month 3 to Month 6		Before baseline + baseline	None			Before baseline + baseline		Before baseline + baseline,After baseline to Month 3,Month 3 to Month 6	None			Before baseline + baseline	> 3 drugs combination
D1690R00022	cm1	T07-0111	CM		Before baseline + baseline,After baseline to Month 3,Month 3 to Month 6		Before baseline + baseline,After baseline to Month 3,Month 3 to Month 6		Before baseline + baseline	None			Before baseline + baseline,After baseline to Month 3,Month 3 to Month 6		Before baseline + baseline,After baseline to Month 3	None		None		> 3 drugs combination
D1690R00022	cm1	T07-0112	CM		Before baseline + baseline,After baseline to Month 3,Month 3 to Month 6		Before baseline + baseline,After baseline to Month 3,Month 3 to Month 6		Before baseline + baseline	None			Before baseline + baseline,After baseline to Month 3,Month 3 to Month 6		Before baseline + baseline,After baseline to Month 3,Month 3 to Month 6	None		None		> 3 drugs combination
D1690R00022	cm1	T07-0113	CM		Before baseline + baseline,After baseline to Month 3,Month 3 to Month 6		Before baseline + baseline,After baseline to Month 3,Month 3 to Month 6		Before baseline + baseline,Month 3 to Month 6	None			Before baseline + baseline,After baseline to Month 3,Month 3 to Month 6	None		None		None		> 3 drugs combination
D1690R00022	cm1	T07-0114	CM		Before baseline + baseline,After baseline to Month 3,Month 3 to Month 6	None			Before baseline + baseline	None			Before baseline + baseline,After baseline to Month 3,Month 3 to Month 6	None		None		None		Triple therapy
D1690R00022	cm1	T07-0115	CM		Before baseline + baseline	None		None		None		None		None		None		None		Monotherapy
D1690R00022	cm1	T07-0116	CM		Before baseline + baseline,After baseline to Month 3,Month 3 to Month 6		Before baseline + baseline	None		None		None		None		None		None		Dual therapy
D1690R00022	cm1	T07-0117	CM		Before baseline + baseline,After baseline to Month 3,Month 3 to Month 6		Before baseline + baseline,After baseline to Month 3,Month 3 to Month 6	None		None			Before baseline + baseline,After baseline to Month 3,Month 3 to Month 6	None		None		None		Triple therapy
D1690R00022	cm1	T07-0118	CM		Before baseline + baseline,After baseline to Month 3,Month 3 to Month 6		Before baseline + baseline,After baseline to Month 3,Month 3 to Month 6	None		None		None			Month 3 to Month 6	None		None		Dual therapy
D1690R00022	cm1	T07-0119	CM		Before baseline + baseline,After baseline to Month 3,Month 3 to Month 6		Before baseline + baseline,After baseline to Month 3,Month 3 to Month 6		Before baseline + baseline	None		None		None		None		None		Triple therapy
D1690R00022	cm1	T07-0120	CM		Before baseline + baseline,After baseline to Month 3,Month 3 to Month 6		Before baseline + baseline,After baseline to Month 3,Month 3 to Month 6		Before baseline + baseline	None			Before baseline + baseline		Before baseline + baseline,After baseline to Month 3,Month 3 to Month 6	None		None		> 3 drugs combination
D1690R00022	cm1	T07-0121	CM		Before baseline + baseline,After baseline to Month 3,Month 3 to Month 6		Before baseline + baseline,After baseline to Month 3,Month 3 to Month 6	None		None		None		None		None		None		Dual therapy
D1690R00022	cm1	T07-0122	CM		Before baseline + baseline,After baseline to Month 3,Month 3 to Month 6		Before baseline + baseline,After baseline to Month 3,Month 3 to Month 6		Before baseline + baseline,After baseline to Month 3,Month 3 to Month 6	None		None			Before baseline + baseline,After baseline to Month 3,Month 3 to Month 6	None			Before baseline + baseline,After baseline to Month 3,Month 3 to Month 6	> 3 drugs combination
D1690R00022	cm1	T07-0123	CM		Before baseline + baseline,After baseline to Month 3,Month 3 to Month 6		Month 3 to Month 6		Before baseline + baseline	None		None			After baseline to Month 3,Month 3 to Month 6	None		None		Dual therapy
D1690R00022	cm1	T07-0124	CM		Before baseline + baseline,After baseline to Month 3,Month 3 to Month 6		Before baseline + baseline,After baseline to Month 3,Month 3 to Month 6		Before baseline + baseline	None		None			Before baseline + baseline,After baseline to Month 3,Month 3 to Month 6	None		None		Triple therapy
D1690R00022	cm1	T07-0125	CM		Before baseline + baseline,After baseline to Month 3		Before baseline + baseline,After baseline to Month 3,Month 3 to Month 6		Before baseline + baseline	None			Before baseline + baseline,After baseline to Month 3,Month 3 to Month 6		Before baseline + baseline,After baseline to Month 3,Month 3 to Month 6	None		None		> 3 drugs combination
D1690R00022	cm1	T07-0126	CM		Before baseline + baseline,After baseline to Month 3,Month 3 to Month 6		Before baseline + baseline	None		None		None		None		None			Before baseline + baseline,After baseline to Month 3,Month 3 to Month 6	Triple therapy
D1690R00022	cm1	T07-0127	CM		Before baseline + baseline,After baseline to Month 3,Month 3 to Month 6		Before baseline + baseline,After baseline to Month 3,Month 3 to Month 6		Before baseline + baseline	None			Before baseline + baseline,After baseline to Month 3,Month 3 to Month 6		Before baseline + baseline,After baseline to Month 3,Month 3 to Month 6	None		None		> 3 drugs combination
D1690R00022	cm1	T07-0128	CM		Before baseline + baseline,After baseline to Month 3,Month 3 to Month 6		Before baseline + baseline,After baseline to Month 3,Month 3 to Month 6		Before baseline + baseline	None			Before baseline + baseline		Before baseline + baseline	None		None		> 3 drugs combination
D1690R00022	cm1	T07-0129	CM		Before baseline + baseline,After baseline to Month 3,Month 3 to Month 6		Before baseline + baseline,After baseline to Month 3,Month 3 to Month 6		Before baseline + baseline	None			Before baseline + baseline		Before baseline + baseline,After baseline to Month 3,Month 3 to Month 6	None		None		> 3 drugs combination
D1690R00022	cm1	T07-0130	CM		Before baseline + baseline,After baseline to Month 3,Month 3 to Month 6		Before baseline + baseline,After baseline to Month 3,Month 3 to Month 6		Before baseline + baseline	None			Month 3 to Month 6		Before baseline + baseline,After baseline to Month 3,Month 3 to Month 6	None		None		Triple therapy
D1690R00022	cm1	T07-0131	CM		Before baseline + baseline,After baseline to Month 3,Month 3 to Month 6		Before baseline + baseline,After baseline to Month 3,Month 3 to Month 6		Before baseline + baseline	None		None		None		None		None		Triple therapy
D1690R00022	cm1	T07-0132	CM		Before baseline + baseline,After baseline to Month 3,Month 3 to Month 6		Before baseline + baseline,After baseline to Month 3,Month 3 to Month 6		Before baseline + baseline	None		None			Before baseline + baseline,After baseline to Month 3,Month 3 to Month 6	None		None		> 3 drugs combination
D1690R00022	cm1	T07-0133	CM		Before baseline + baseline,After baseline to Month 3,Month 3 to Month 6		Before baseline + baseline,After baseline to Month 3,Month 3 to Month 6		Before baseline + baseline	None			Before baseline + baseline,After baseline to Month 3,Month 3 to Month 6		Before baseline + baseline,After baseline to Month 3,Month 3 to Month 6	None		None		> 3 drugs combination
D1690R00022	cm1	T07-0134	CM		Before baseline + baseline,After baseline to Month 3,Month 3 to Month 6		Before baseline + baseline,After baseline to Month 3,Month 3 to Month 6		Before baseline + baseline	None			Before baseline + baseline,After baseline to Month 3,Month 3 to Month 6		Before baseline + baseline,After baseline to Month 3,Month 3 to Month 6	None		None		> 3 drugs combination
D1690R00022	cm1	T07-0135	CM		Before baseline + baseline,After baseline to Month 3,Month 3 to Month 6		Before baseline + baseline,After baseline to Month 3,Month 3 to Month 6		Before baseline + baseline	None		None			Before baseline + baseline,After baseline to Month 3,Month 3 to Month 6	None		None		> 3 drugs combination
D1690R00022	cm1	T07-0136	CM		Before baseline + baseline,After baseline to Month 3,Month 3 to Month 6		Before baseline + baseline,After baseline to Month 3,Month 3 to Month 6		Before baseline + baseline	None			Before baseline + baseline		Before baseline + baseline,After baseline to Month 3,Month 3 to Month 6	None		None		> 3 drugs combination
D1690R00022	cm1	T07-0137	CM		Before baseline + baseline,After baseline to Month 3,Month 3 to Month 6		Before baseline + baseline,After baseline to Month 3,Month 3 to Month 6		Before baseline + baseline	None		None		None		None		None		Triple therapy
D1690R00022	cm1	T07-0138	CM		Before baseline + baseline,After baseline to Month 3		Before baseline + baseline,After baseline to Month 3,Month 3 to Month 6		Before baseline + baseline	None			Before baseline + baseline,After baseline to Month 3,Month 3 to Month 6		Before baseline + baseline,After baseline to Month 3,Month 3 to Month 6	None		None		> 3 drugs combination
D1690R00022	cm1	T07-0139	CM		Before baseline + baseline,After baseline to Month 3,Month 3 to Month 6		Before baseline + baseline,After baseline to Month 3,Month 3 to Month 6		Before baseline + baseline	None			Before baseline + baseline,After baseline to Month 3,Month 3 to Month 6		Before baseline + baseline	None		None		> 3 drugs combination
D1690R00022	cm1	T07-0140	CM		Before baseline + baseline,After baseline to Month 3,Month 3 to Month 6		Before baseline + baseline,After baseline to Month 3,Month 3 to Month 6		Before baseline + baseline	None			Before baseline + baseline,After baseline to Month 3,Month 3 to Month 6		Before baseline + baseline,After baseline to Month 3,Month 3 to Month 6	None		None		> 3 drugs combination
D1690R00022	cm1	T07-0141	CM		Before baseline + baseline,After baseline to Month 3,Month 3 to Month 6		Before baseline + baseline,After baseline to Month 3,Month 3 to Month 6		Before baseline + baseline	None			Before baseline + baseline,After baseline to Month 3,Month 3 to Month 6		Month 3 to Month 6	None		None		> 3 drugs combination
D1690R00022	cm1	T07-0142	CM		Before baseline + baseline,After baseline to Month 3,Month 3 to Month 6		Before baseline + baseline,After baseline to Month 3,Month 3 to Month 6		Before baseline + baseline	None		None			Before baseline + baseline	None		None		> 3 drugs combination
D1690R00022	cm1	T07-0143	CM		Before baseline + baseline,After baseline to Month 3,Month 3 to Month 6		Before baseline + baseline,After baseline to Month 3,Month 3 to Month 6		Before baseline + baseline	None			Month 3 to Month 6		Month 3 to Month 6	None		None		Dual therapy
D1690R00022	cm1	T07-0144	CM		Before baseline + baseline,After baseline to Month 3,Month 3 to Month 6		Before baseline + baseline,After baseline to Month 3,Month 3 to Month 6		Before baseline + baseline	None			Before baseline + baseline,After baseline to Month 3,Month 3 to Month 6		Before baseline + baseline,After baseline to Month 3,Month 3 to Month 6	None		None		> 3 drugs combination
D1690R00022	cm1	T07-0145	CM		Before baseline + baseline,After baseline to Month 3,Month 3 to Month 6	None			Before baseline + baseline		Before baseline + baseline	None			Before baseline + baseline,After baseline to Month 3,Month 3 to Month 6	None		None		> 3 drugs combination
D1690R00022	cm1	T07-0146	CM		Before baseline + baseline,After baseline to Month 3,Month 3 to Month 6		Before baseline + baseline,After baseline to Month 3,Month 3 to Month 6	None		None		None			Before baseline + baseline,After baseline to Month 3,Month 3 to Month 6	None		None		Triple therapy
D1690R00022	cm1	T07-0147	CM		Before baseline + baseline,After baseline to Month 3,Month 3 to Month 6		Before baseline + baseline,After baseline to Month 3,Month 3 to Month 6		Before baseline + baseline,After baseline to Month 3,Month 3 to Month 6	None			Before baseline + baseline,After baseline to Month 3,Month 3 to Month 6	None		None		None		> 3 drugs combination
D1690R00022	cm1	T07-0148	CM		Before baseline + baseline,After baseline to Month 3,Month 3 to Month 6		Before baseline + baseline,After baseline to Month 3,Month 3 to Month 6		Before baseline + baseline	None		None			Before baseline + baseline,After baseline to Month 3,Month 3 to Month 6	None		None		> 3 drugs combination
D1690R00022	cm1	T07-0149	CM		Before baseline + baseline,After baseline to Month 3,Month 3 to Month 6		Before baseline + baseline,After baseline to Month 3,Month 3 to Month 6	None		None		None		None		None		None		Dual therapy
D1690R00022	cm1	T07-0150	CM		Before baseline + baseline,After baseline to Month 3,Month 3 to Month 6		Before baseline + baseline,After baseline to Month 3,Month 3 to Month 6		Before baseline + baseline	None		None			Month 3 to Month 6	None		None		Triple therapy
D1690R00022	cm1	T08-0001	CM		Before baseline + baseline,After baseline to Month 3,Month 3 to Month 6		Before baseline + baseline,After baseline to Month 3,Month 3 to Month 6		Before baseline + baseline,After baseline to Month 3,Month 3 to Month 6	None		None			Before baseline + baseline,After baseline to Month 3,Month 3 to Month 6	None		None		> 3 drugs combination
D1690R00022	cm1	T08-0002	CM		Before baseline + baseline,After baseline to Month 3,Month 3 to Month 6	None			Before baseline + baseline,After baseline to Month 3,Month 3 to Month 6	None		None			Before baseline + baseline,After baseline to Month 3,Month 3 to Month 6	None			Before baseline + baseline,After baseline to Month 3,Month 3 to Month 6	> 3 drugs combination
D1690R00022	cm1	T08-0003	CM		Before baseline + baseline,After baseline to Month 3,Month 3 to Month 6		Before baseline + baseline,After baseline to Month 3,Month 3 to Month 6		Before baseline + baseline,After baseline to Month 3,Month 3 to Month 6	None		None		None		None			Before baseline + baseline,After baseline to Month 3,Month 3 to Month 6	> 3 drugs combination
D1690R00022	cm1	T08-0004	CM		Before baseline + baseline,After baseline to Month 3,Month 3 to Month 6	None			Before baseline + baseline,After baseline to Month 3,Month 3 to Month 6	None		None			After baseline to Month 3,Month 3 to Month 6	None		None		Dual therapy
D1690R00022	cm1	T08-0005	CM		Before baseline + baseline,After baseline to Month 3,Month 3 to Month 6	None			Before baseline + baseline,After baseline to Month 3,Month 3 to Month 6	None		None			Before baseline + baseline,After baseline to Month 3,Month 3 to Month 6	None		None		Triple therapy
D1690R00022	cm1	T08-0006	CM		Before baseline + baseline,After baseline to Month 3,Month 3 to Month 6		Before baseline + baseline,After baseline to Month 3,Month 3 to Month 6	None		None		None		None		None			Before baseline + baseline,After baseline to Month 3,Month 3 to Month 6	Triple therapy
D1690R00022	cm1	T08-0007	CM		Before baseline + baseline,After baseline to Month 3,Month 3 to Month 6		Before baseline + baseline,After baseline to Month 3,Month 3 to Month 6	None		None		None		None		None		None		Dual therapy
D1690R00022	cm1	T08-0008	CM		Before baseline + baseline,After baseline to Month 3,Month 3 to Month 6		Before baseline + baseline,After baseline to Month 3,Month 3 to Month 6		Before baseline + baseline,After baseline to Month 3,Month 3 to Month 6	None		None			Before baseline + baseline,After baseline to Month 3,Month 3 to Month 6	None			Before baseline + baseline,After baseline to Month 3,Month 3 to Month 6	> 3 drugs combination
D1690R00022	cm1	T08-0009	CM		Before baseline + baseline,After baseline to Month 3,Month 3 to Month 6		Before baseline + baseline,After baseline to Month 3,Month 3 to Month 6	None		None		None		None		None		None		Dual therapy
D1690R00022	cm1	T08-0010	CM		Before baseline + baseline,After baseline to Month 3,Month 3 to Month 6	None		None		None		None		None		None			Before baseline + baseline,After baseline to Month 3,Month 3 to Month 6	Dual therapy
D1690R00022	cm1	T08-0011	CM		Before baseline + baseline,After baseline to Month 3,Month 3 to Month 6	None		None		None		None		None		None			Before baseline + baseline,After baseline to Month 3,Month 3 to Month 6	Dual therapy
D1690R00022	cm1	T08-0012	CM		After baseline to Month 3,Month 3 to Month 6		Before baseline + baseline,After baseline to Month 3,Month 3 to Month 6		Before baseline + baseline	None		None		None		None			Before baseline + baseline,After baseline to Month 3,Month 3 to Month 6	Triple therapy
D1690R00022	cm1	T08-0013	CM		Before baseline + baseline,After baseline to Month 3,Month 3 to Month 6		Before baseline + baseline,After baseline to Month 3,Month 3 to Month 6		Before baseline + baseline,After baseline to Month 3,Month 3 to Month 6	None		None		None		None			Before baseline + baseline,After baseline to Month 3,Month 3 to Month 6	> 3 drugs combination
D1690R00022	cm1	T08-0014	CM		Before baseline + baseline,After baseline to Month 3,Month 3 to Month 6		Before baseline + baseline		Before baseline + baseline,After baseline to Month 3,Month 3 to Month 6	None		None		None		None			Before baseline + baseline,After baseline to Month 3,Month 3 to Month 6	> 3 drugs combination
D1690R00022	cm1	T08-0015	CM		Before baseline + baseline,After baseline to Month 3,Month 3 to Month 6	None		None		None		None			Before baseline + baseline,After baseline to Month 3,Month 3 to Month 6	None			Before baseline + baseline,After baseline to Month 3,Month 3 to Month 6	Triple therapy
D1690R00022	cm1	T08-0016	CM		Before baseline + baseline,After baseline to Month 3,Month 3 to Month 6	None			Before baseline + baseline,After baseline to Month 3,Month 3 to Month 6	None		None		None		None			Before baseline + baseline,After baseline to Month 3,Month 3 to Month 6	Triple therapy
D1690R00022	cm1	T08-0017	CM		Before baseline + baseline,After baseline to Month 3,Month 3 to Month 6	None			Before baseline + baseline,After baseline to Month 3,Month 3 to Month 6	None		None			Before baseline + baseline,After baseline to Month 3,Month 3 to Month 6	None		None		Triple therapy
D1690R00022	cm1	T08-0018	CM		Before baseline + baseline,After baseline to Month 3,Month 3 to Month 6		Before baseline + baseline,After baseline to Month 3,Month 3 to Month 6	None		None			Before baseline + baseline,After baseline to Month 3,Month 3 to Month 6		Before baseline + baseline,After baseline to Month 3,Month 3 to Month 6	None		None		> 3 drugs combination
D1690R00022	cm1	T08-0019	CM		Before baseline + baseline,After baseline to Month 3,Month 3 to Month 6	None		None		None		None			Before baseline + baseline,After baseline to Month 3,Month 3 to Month 6	None		None		Dual therapy
D1690R00022	cm1	T08-0020	CM		Before baseline + baseline,After baseline to Month 3,Month 3 to Month 6		Before baseline + baseline,After baseline to Month 3,Month 3 to Month 6		Before baseline + baseline	None		None			Before baseline + baseline,After baseline to Month 3,Month 3 to Month 6	None		None		> 3 drugs combination
D1690R00022	cm1	T08-0021	CM		Before baseline + baseline,After baseline to Month 3,Month 3 to Month 6	None			Before baseline + baseline,After baseline to Month 3,Month 3 to Month 6	None		None		None		None			Before baseline + baseline,After baseline to Month 3,Month 3 to Month 6	Triple therapy
D1690R00022	cm1	T08-0022	CM		Before baseline + baseline,After baseline to Month 3,Month 3 to Month 6	None			Before baseline + baseline,After baseline to Month 3,Month 3 to Month 6	None		None		None		None			Before baseline + baseline,After baseline to Month 3,Month 3 to Month 6	Triple therapy
D1690R00022	cm1	T08-0023	CM		Before baseline + baseline,After baseline to Month 3,Month 3 to Month 6		Before baseline + baseline,After baseline to Month 3,Month 3 to Month 6		Before baseline + baseline,After baseline to Month 3,Month 3 to Month 6	None		None			Before baseline + baseline,After baseline to Month 3,Month 3 to Month 6	None		None		> 3 drugs combination
D1690R00022	cm1	T08-0024	CM		Before baseline + baseline,After baseline to Month 3,Month 3 to Month 6		Before baseline + baseline,After baseline to Month 3,Month 3 to Month 6		Before baseline + baseline,After baseline to Month 3,Month 3 to Month 6	None		None			Before baseline + baseline,After baseline to Month 3,Month 3 to Month 6	None			Before baseline + baseline,After baseline to Month 3,Month 3 to Month 6	> 3 drugs combination
D1690R00022	cm1	T08-0025	CM		Before baseline + baseline,After baseline to Month 3,Month 3 to Month 6		Before baseline + baseline		Before baseline + baseline,After baseline to Month 3,Month 3 to Month 6	None		None			Before baseline + baseline,After baseline to Month 3,Month 3 to Month 6	None		None		> 3 drugs combination
D1690R00022	cm1	T08-0026	CM		Before baseline + baseline,After baseline to Month 3,Month 3 to Month 6		Before baseline + baseline,After baseline to Month 3,Month 3 to Month 6	None		None		None			Before baseline + baseline,After baseline to Month 3,Month 3 to Month 6		Before baseline + baseline,After baseline to Month 3,Month 3 to Month 6	None		> 3 drugs combination
D1690R00022	cm1	T08-0027	CM		Before baseline + baseline,After baseline to Month 3,Month 3 to Month 6	None			Before baseline + baseline		After baseline to Month 3,Month 3 to Month 6	None			Before baseline + baseline	None			Before baseline + baseline,After baseline to Month 3,Month 3 to Month 6	> 3 drugs combination
D1690R00022	cm1	T08-0028	CM		Before baseline + baseline,After baseline to Month 3,Month 3 to Month 6		Before baseline + baseline,After baseline to Month 3,Month 3 to Month 6	None		None		None			Before baseline + baseline,After baseline to Month 3,Month 3 to Month 6		Before baseline + baseline	None		> 3 drugs combination
D1690R00022	cm1	T08-0029	CM		Before baseline + baseline,After baseline to Month 3,Month 3 to Month 6		Before baseline + baseline,After baseline to Month 3,Month 3 to Month 6		Before baseline + baseline,After baseline to Month 3	None		None			Before baseline + baseline,After baseline to Month 3,Month 3 to Month 6	None		None		> 3 drugs combination
D1690R00022	cm1	T08-0030	CM		Before baseline + baseline,After baseline to Month 3,Month 3 to Month 6	None			Before baseline + baseline,After baseline to Month 3,Month 3 to Month 6	None		None		None		None		None		Dual therapy
D1690R00022	cm1	T08-0031	CM		Before baseline + baseline,After baseline to Month 3,Month 3 to Month 6	None		None		None		None		None		None			Before baseline + baseline,After baseline to Month 3,Month 3 to Month 6	Dual therapy
D1690R00022	cm1	T08-0032	CM		Before baseline + baseline,After baseline to Month 3,Month 3 to Month 6	None		None		None		None		None		None			Before baseline + baseline,After baseline to Month 3,Month 3 to Month 6	Dual therapy
D1690R00022	cm1	T08-0033	CM		Before baseline + baseline,After baseline to Month 3,Month 3 to Month 6		Before baseline + baseline,After baseline to Month 3,Month 3 to Month 6	None		None		None		None		None			Before baseline + baseline,After baseline to Month 3,Month 3 to Month 6	Triple therapy
D1690R00022	cm1	T08-0034	CM		Before baseline + baseline,After baseline to Month 3,Month 3 to Month 6	None			Before baseline + baseline,After baseline to Month 3,Month 3 to Month 6	None		None			Before baseline + baseline,After baseline to Month 3,Month 3 to Month 6	None			Before baseline + baseline,After baseline to Month 3,Month 3 to Month 6	> 3 drugs combination
D1690R00022	cm1	T08-0035	CM		Before baseline + baseline,After baseline to Month 3,Month 3 to Month 6		Before baseline + baseline,After baseline to Month 3,Month 3 to Month 6	None		None			Before baseline + baseline,After baseline to Month 3,Month 3 to Month 6		Before baseline + baseline,After baseline to Month 3,Month 3 to Month 6	None		None		> 3 drugs combination
D1690R00022	cm1	T08-0036	CM		Before baseline + baseline,After baseline to Month 3,Month 3 to Month 6		Before baseline + baseline		Before baseline + baseline,After baseline to Month 3,Month 3 to Month 6		Before baseline + baseline	None			Before baseline + baseline,After baseline to Month 3,Month 3 to Month 6	None		None		> 3 drugs combination
D1690R00022	cm1	T08-0037	CM		Before baseline + baseline,After baseline to Month 3,Month 3 to Month 6	None		None		None			Before baseline + baseline		Before baseline + baseline,After baseline to Month 3,Month 3 to Month 6	None		None		Triple therapy
D1690R00022	cm1	T08-0038	CM		Before baseline + baseline,After baseline to Month 3,Month 3 to Month 6	None			Before baseline + baseline,After baseline to Month 3,Month 3 to Month 6		Before baseline + baseline	None			Before baseline + baseline	None		None		> 3 drugs combination
D1690R00022	cm1	T08-0039	CM		Before baseline + baseline,After baseline to Month 3,Month 3 to Month 6	None			After baseline to Month 3,Month 3 to Month 6	None		None		None		None			Before baseline + baseline,After baseline to Month 3,Month 3 to Month 6	Dual therapy
D1690R00022	cm1	T08-0040	CM		Before baseline + baseline,After baseline to Month 3,Month 3 to Month 6		Before baseline + baseline,After baseline to Month 3,Month 3 to Month 6	None		None		None		None		None		None		Dual therapy
D1690R00022	cm1	T08-0041	CM		Before baseline + baseline,After baseline to Month 3,Month 3 to Month 6	None			Before baseline + baseline,After baseline to Month 3,Month 3 to Month 6	None		None			Before baseline + baseline,After baseline to Month 3,Month 3 to Month 6	None		None		Triple therapy
D1690R00022	cm1	T08-0042	CM		Before baseline + baseline,After baseline to Month 3,Month 3 to Month 6		Before baseline + baseline,After baseline to Month 3,Month 3 to Month 6		Before baseline + baseline,After baseline to Month 3,Month 3 to Month 6	None		None			Before baseline + baseline,After baseline to Month 3,Month 3 to Month 6	None		None		> 3 drugs combination
D1690R00022	cm1	T08-0043	CM		Before baseline + baseline,After baseline to Month 3,Month 3 to Month 6	None		None		None		None			Before baseline + baseline,After baseline to Month 3,Month 3 to Month 6	None			Before baseline + baseline,After baseline to Month 3,Month 3 to Month 6	Triple therapy
D1690R00022	cm1	T08-0044	CM		Before baseline + baseline,After baseline to Month 3,Month 3 to Month 6	None		None		None			After baseline to Month 3,Month 3 to Month 6	None		None			Before baseline + baseline,After baseline to Month 3,Month 3 to Month 6	Dual therapy
D1690R00022	cm1	T08-0045	CM		Before baseline + baseline,After baseline to Month 3,Month 3 to Month 6		Before baseline + baseline,After baseline to Month 3,Month 3 to Month 6		Before baseline + baseline	None		None			Before baseline + baseline,After baseline to Month 3,Month 3 to Month 6	None			Before baseline + baseline,After baseline to Month 3,Month 3 to Month 6	> 3 drugs combination
D1690R00022	cm1	T08-0046	CM		Before baseline + baseline,After baseline to Month 3,Month 3 to Month 6	None		None		None		None			Before baseline + baseline,After baseline to Month 3,Month 3 to Month 6	None		None		Dual therapy
D1690R00022	cm1	T08-0047	CM		Before baseline + baseline,After baseline to Month 3,Month 3 to Month 6		Before baseline + baseline,After baseline to Month 3,Month 3 to Month 6	None		None		None			Before baseline + baseline,After baseline to Month 3,Month 3 to Month 6	None			Before baseline + baseline,After baseline to Month 3,Month 3 to Month 6	> 3 drugs combination
D1690R00022	cm1	T08-0048	CM		Before baseline + baseline,After baseline to Month 3,Month 3 to Month 6	None		None		None		None		None		None		None		Monotherapy
D1690R00022	cm1	T08-0049	CM	None		None		None		None		None		None		None			Before baseline + baseline,After baseline to Month 3,Month 3 to Month 6	Monotherapy
D1690R00022	cm1	T08-0050	CM		Before baseline + baseline,After baseline to Month 3,Month 3 to Month 6	None			Before baseline + baseline,After baseline to Month 3,Month 3 to Month 6	None		None		None		None		None		Dual therapy
D1690R00022	cm1	T08-0051	CM		Before baseline + baseline,After baseline to Month 3,Month 3 to Month 6		Before baseline + baseline,After baseline to Month 3,Month 3 to Month 6		Before baseline + baseline,After baseline to Month 3,Month 3 to Month 6	None		None			Before baseline + baseline,After baseline to Month 3,Month 3 to Month 6	None		None		> 3 drugs combination
D1690R00022	cm1	T08-0052	CM		Before baseline + baseline,After baseline to Month 3,Month 3 to Month 6	None		None		None		None		None		None		None		Monotherapy
D1690R00022	cm1	T08-0053	CM		Before baseline + baseline,After baseline to Month 3,Month 3 to Month 6	None		None		None		None		None		None		None		Monotherapy
D1690R00022	cm1	T08-0054	CM		Before baseline + baseline,After baseline to Month 3,Month 3 to Month 6	None			Before baseline + baseline	None		None			Before baseline + baseline,After baseline to Month 3,Month 3 to Month 6	None		None		Triple therapy
D1690R00022	cm1	T08-0055	CM		Before baseline + baseline,After baseline to Month 3,Month 3 to Month 6	None		None		None		None		None		None		None		Monotherapy
D1690R00022	cm1	T08-0056	CM		Before baseline + baseline,After baseline to Month 3,Month 3 to Month 6	None		None		None		None		None		None			Before baseline + baseline,After baseline to Month 3,Month 3 to Month 6	Dual therapy
D1690R00022	cm1	T08-0057	CM		Before baseline + baseline,After baseline to Month 3	None			Before baseline + baseline,After baseline to Month 3,Month 3 to Month 6	None		None		None		None		None		Dual therapy
D1690R00022	cm1	T08-0058	CM		Before baseline + baseline,After baseline to Month 3,Month 3 to Month 6		Before baseline + baseline,After baseline to Month 3,Month 3 to Month 6		Before baseline + baseline,After baseline to Month 3,Month 3 to Month 6	None			Before baseline + baseline,After baseline to Month 3,Month 3 to Month 6	None		None		None		> 3 drugs combination
D1690R00022	cm1	T08-0059	CM		Before baseline + baseline,After baseline to Month 3	None			Before baseline + baseline,After baseline to Month 3	None		None			Before baseline + baseline,After baseline to Month 3	None			Before baseline + baseline,After baseline to Month 3	> 3 drugs combination
D1690R00022	cm1	T08-0060	CM		Before baseline + baseline,After baseline to Month 3,Month 3 to Month 6		Before baseline + baseline,After baseline to Month 3,Month 3 to Month 6	None		None		None			Before baseline + baseline,After baseline to Month 3,Month 3 to Month 6	None			Before baseline + baseline,After baseline to Month 3,Month 3 to Month 6	> 3 drugs combination
D1690R00022	cm1	T08-0061	CM		Before baseline + baseline,After baseline to Month 3,Month 3 to Month 6	None		None		None		None		None		None		None		Monotherapy
D1690R00022	cm1	T08-0062	CM		Before baseline + baseline,After baseline to Month 3,Month 3 to Month 6	None		None		None		None		None		None			Before baseline + baseline,After baseline to Month 3,Month 3 to Month 6	Dual therapy
D1690R00022	cm1	T08-0063	CM		Before baseline + baseline,After baseline to Month 3,Month 3 to Month 6	None			Before baseline + baseline,After baseline to Month 3,Month 3 to Month 6	None		None		None		None			Before baseline + baseline,After baseline to Month 3,Month 3 to Month 6	Triple therapy
D1690R00022	cm1	T08-0064	CM	None		None		None		None		None			Before baseline + baseline,After baseline to Month 3,Month 3 to Month 6	None			Before baseline + baseline,After baseline to Month 3,Month 3 to Month 6	Dual therapy
D1690R00022	cm1	T08-0065	CM	None		None		None		None		None		None		None			Before baseline + baseline,After baseline to Month 3,Month 3 to Month 6	Monotherapy
D1690R00022	cm1	T08-0066	CM		Before baseline + baseline,After baseline to Month 3		Before baseline + baseline,After baseline to Month 3		Before baseline + baseline	None		None			Before baseline + baseline,After baseline to Month 3	None			Before baseline + baseline,After baseline to Month 3	> 3 drugs combination
D1690R00022	cm1	T08-0067	CM	None			Before baseline + baseline,After baseline to Month 3,Month 3 to Month 6		Before baseline + baseline		Before baseline + baseline	None		None			Month 3 to Month 6		Before baseline + baseline,After baseline to Month 3	Triple therapy
D1690R00022	cm1	T08-0068	CM		Before baseline + baseline,After baseline to Month 3,Month 3 to Month 6		Before baseline + baseline,After baseline to Month 3,Month 3 to Month 6		Before baseline + baseline	None		None			Before baseline + baseline,After baseline to Month 3,Month 3 to Month 6	None			Before baseline + baseline,After baseline to Month 3,Month 3 to Month 6	> 3 drugs combination
D1690R00022	cm1	T08-0069	CM		Before baseline + baseline,After baseline to Month 3,Month 3 to Month 6	None			Before baseline + baseline,After baseline to Month 3,Month 3 to Month 6	None			Before baseline + baseline,After baseline to Month 3,Month 3 to Month 6	None		None		None		Triple therapy
D1690R00022	cm1	T08-0070	CM		Before baseline + baseline,After baseline to Month 3,Month 3 to Month 6		Before baseline + baseline,After baseline to Month 3,Month 3 to Month 6	None		None		None			After baseline to Month 3,Month 3 to Month 6	None			Before baseline + baseline,After baseline to Month 3,Month 3 to Month 6	Triple therapy
D1690R00022	cm1	T08-0071	CM	None		None		None		None		None		None		None			Before baseline + baseline,After baseline to Month 3,Month 3 to Month 6	Monotherapy
D1690R00022	cm1	T08-0072	CM		Before baseline + baseline,After baseline to Month 3,Month 3 to Month 6	None			Before baseline + baseline,After baseline to Month 3,Month 3 to Month 6	None		None			Before baseline + baseline,After baseline to Month 3,Month 3 to Month 6	None		None		Triple therapy
D1690R00022	cm1	T08-0073	CM		Before baseline + baseline,After baseline to Month 3,Month 3 to Month 6	None			Before baseline + baseline,After baseline to Month 3,Month 3 to Month 6	None		None		None		None		None		Dual therapy
D1690R00022	cm1	T08-0074	CM		Before baseline + baseline,After baseline to Month 3,Month 3 to Month 6	None		None		None		None		None		None		None		Monotherapy
D1690R00022	cm1	T08-0075	CM		Before baseline + baseline,After baseline to Month 3,Month 3 to Month 6		Before baseline + baseline	None		None		None		None		None			Before baseline + baseline,After baseline to Month 3,Month 3 to Month 6	Triple therapy
D1690R00022	cm1	T08-0076	CM		Before baseline + baseline,After baseline to Month 3,Month 3 to Month 6		Before baseline + baseline		Before baseline + baseline,After baseline to Month 3,Month 3 to Month 6	None		None		None		None		None		Triple therapy
D1690R00022	cm1	T08-0077	CM		Before baseline + baseline,After baseline to Month 3,Month 3 to Month 6		Before baseline + baseline,After baseline to Month 3,Month 3 to Month 6		Before baseline + baseline	None		None			After baseline to Month 3,Month 3 to Month 6	None			Before baseline + baseline,After baseline to Month 3,Month 3 to Month 6	> 3 drugs combination
D1690R00022	cm1	T08-0078	CM		Before baseline + baseline,After baseline to Month 3,Month 3 to Month 6	None		None			Before baseline + baseline,After baseline to Month 3,Month 3 to Month 6		Before baseline + baseline,After baseline to Month 3,Month 3 to Month 6	None		None			Before baseline + baseline,After baseline to Month 3,Month 3 to Month 6	> 3 drugs combination
D1690R00022	cm1	T08-0079	CM		Before baseline + baseline,After baseline to Month 3,Month 3 to Month 6	None			Before baseline + baseline,After baseline to Month 3,Month 3 to Month 6	None		None		None		None		None		Dual therapy
D1690R00022	cm1	T08-0080	CM		Before baseline + baseline,After baseline to Month 3,Month 3 to Month 6		Before baseline + baseline,After baseline to Month 3,Month 3 to Month 6	None		None		None			Before baseline + baseline,After baseline to Month 3,Month 3 to Month 6	None		None		Triple therapy
D1690R00022	cm1	T08-0081	CM		Before baseline + baseline,After baseline to Month 3,Month 3 to Month 6		Before baseline + baseline,After baseline to Month 3,Month 3 to Month 6		Before baseline + baseline,After baseline to Month 3,Month 3 to Month 6	None		None		None		None			Before baseline + baseline,After baseline to Month 3,Month 3 to Month 6	> 3 drugs combination
D1690R00022	cm1	T08-0082	CM		Before baseline + baseline,After baseline to Month 3,Month 3 to Month 6		Before baseline + baseline,After baseline to Month 3,Month 3 to Month 6	None		None		None		None			Before baseline + baseline,After baseline to Month 3,Month 3 to Month 6		Before baseline + baseline,After baseline to Month 3,Month 3 to Month 6	> 3 drugs combination
D1690R00022	cm1	T08-0083	CM		Before baseline + baseline,After baseline to Month 3,Month 3 to Month 6		Before baseline + baseline,After baseline to Month 3,Month 3 to Month 6		Before baseline + baseline	None		None		None		None			Before baseline + baseline,After baseline to Month 3,Month 3 to Month 6	> 3 drugs combination
D1690R00022	cm1	T08-0084	CM		Before baseline + baseline,After baseline to Month 3,Month 3 to Month 6	None		None		None		None			Before baseline + baseline,After baseline to Month 3,Month 3 to Month 6	None			Before baseline + baseline,After baseline to Month 3,Month 3 to Month 6	Triple therapy
D1690R00022	cm1	T08-0085	CM		Before baseline + baseline,After baseline to Month 3,Month 3 to Month 6		Before baseline + baseline,After baseline to Month 3,Month 3 to Month 6	None		None		None		None		None		None		Dual therapy
D1690R00022	cm1	T08-0086	CM		Before baseline + baseline,After baseline to Month 3,Month 3 to Month 6		Before baseline + baseline,After baseline to Month 3,Month 3 to Month 6		Before baseline + baseline,After baseline to Month 3,Month 3 to Month 6	None		None		None		None			Before baseline + baseline,After baseline to Month 3,Month 3 to Month 6	> 3 drugs combination
D1690R00022	cm1	T08-0087	CM		Before baseline + baseline,After baseline to Month 3,Month 3 to Month 6	None			Before baseline + baseline	None		None		None		None		None		Dual therapy
D1690R00022	cm1	T08-0088	CM		Before baseline + baseline,After baseline to Month 3,Month 3 to Month 6		Before baseline + baseline,After baseline to Month 3,Month 3 to Month 6		Before baseline + baseline,After baseline to Month 3,Month 3 to Month 6	None		None			Before baseline + baseline,After baseline to Month 3,Month 3 to Month 6	None		None		> 3 drugs combination
D1690R00022	cm1	T08-0089	CM	None		None			Before baseline + baseline	None			Before baseline + baseline,After baseline to Month 3,Month 3 to Month 6		After baseline to Month 3,Month 3 to Month 6	None		None		Dual therapy
D1690R00022	cm1	T08-0090	CM		Before baseline + baseline,After baseline to Month 3,Month 3 to Month 6		Before baseline + baseline,After baseline to Month 3,Month 3 to Month 6		Before baseline + baseline	None			Before baseline + baseline,After baseline to Month 3,Month 3 to Month 6		Month 3 to Month 6	None			Before baseline + baseline,After baseline to Month 3,Month 3 to Month 6	> 3 drugs combination
D1690R00022	cm1	T08-0091	CM		Before baseline + baseline,After baseline to Month 3,Month 3 to Month 6		Before baseline + baseline,After baseline to Month 3,Month 3 to Month 6	None		None		None			After baseline to Month 3,Month 3 to Month 6	None		None		Dual therapy
D1690R00022	cm1	T08-0092	CM		Before baseline + baseline,After baseline to Month 3,Month 3 to Month 6	None		None		None		None		None		None			Before baseline + baseline,After baseline to Month 3,Month 3 to Month 6	Dual therapy
D1690R00022	cm1	T08-0093	CM		Before baseline + baseline,After baseline to Month 3,Month 3 to Month 6	None			Before baseline + baseline,After baseline to Month 3,Month 3 to Month 6	None		None			Before baseline + baseline,After baseline to Month 3,Month 3 to Month 6	None		None		Triple therapy
D1690R00022	cm1	T08-0094	CM		Before baseline + baseline,After baseline to Month 3,Month 3 to Month 6		Before baseline + baseline,After baseline to Month 3,Month 3 to Month 6		Before baseline + baseline,After baseline to Month 3,Month 3 to Month 6	None		None			Before baseline + baseline,After baseline to Month 3,Month 3 to Month 6	None			Before baseline + baseline,After baseline to Month 3,Month 3 to Month 6	> 3 drugs combination
D1690R00022	cm1	T08-0095	CM		Before baseline + baseline,After baseline to Month 3,Month 3 to Month 6	None		None		None		None			Month 3 to Month 6	None		None		Monotherapy
D1690R00022	cm1	T08-0096	CM		Before baseline + baseline,After baseline to Month 3,Month 3 to Month 6	None			Before baseline + baseline	None		None		None		None			Before baseline + baseline,After baseline to Month 3,Month 3 to Month 6	Triple therapy
D1690R00022	cm1	T08-0097	CM		Before baseline + baseline,After baseline to Month 3,Month 3 to Month 6	None			Before baseline + baseline,After baseline to Month 3,Month 3 to Month 6	None		None		None		None		None		Dual therapy
D1690R00022	cm1	T08-0098	CM		Before baseline + baseline,After baseline to Month 3,Month 3 to Month 6	None			Before baseline + baseline		Before baseline + baseline	None		None		None			Before baseline + baseline,After baseline to Month 3,Month 3 to Month 6	> 3 drugs combination
D1690R00022	cm1	T08-0099	CM		Before baseline + baseline,After baseline to Month 3,Month 3 to Month 6	None		None		None		None			Before baseline + baseline,After baseline to Month 3,Month 3 to Month 6	None		None		Dual therapy
D1690R00022	cm1	T08-0100	CM		Before baseline + baseline,After baseline to Month 3,Month 3 to Month 6	None			Before baseline + baseline	None		None		None		None			Before baseline + baseline,After baseline to Month 3,Month 3 to Month 6	Triple therapy
D1690R00022	cm1	T09-0001	CM		Before baseline + baseline,After baseline to Month 3,Month 3 to Month 6		Before baseline + baseline,After baseline to Month 3,Month 3 to Month 6		Before baseline + baseline	None		None		None		None			Before baseline + baseline,After baseline to Month 3,Month 3 to Month 6	> 3 drugs combination
D1690R00022	cm1	T09-0002	CM	None			Before baseline + baseline,After baseline to Month 3,Month 3 to Month 6		Before baseline + baseline		After baseline to Month 3,Month 3 to Month 6	None		None		None			Before baseline + baseline,After baseline to Month 3,Month 3 to Month 6	Triple therapy
D1690R00022	cm1	T09-0003	CM		Before baseline + baseline,After baseline to Month 3,Month 3 to Month 6		Before baseline + baseline,After baseline to Month 3,Month 3 to Month 6		Before baseline + baseline	None		None		None		None		None		Triple therapy
D1690R00022	cm1	T09-0004	CM		Before baseline + baseline,After baseline to Month 3,Month 3 to Month 6		Before baseline + baseline,After baseline to Month 3,Month 3 to Month 6		Before baseline + baseline	None		None		None		None		None		Triple therapy
D1690R00022	cm1	T09-0005	CM		Before baseline + baseline,After baseline to Month 3,Month 3 to Month 6		Before baseline + baseline,After baseline to Month 3,Month 3 to Month 6	None		None		None		None		None		None		Dual therapy
D1690R00022	cm1	T09-0006	CM		Before baseline + baseline,After baseline to Month 3,Month 3 to Month 6		Before baseline + baseline,After baseline to Month 3,Month 3 to Month 6		Before baseline + baseline	None		None		None		None		None		Triple therapy
D1690R00022	cm1	T09-0007	CM		Before baseline + baseline,After baseline to Month 3,Month 3 to Month 6		Before baseline + baseline,After baseline to Month 3,Month 3 to Month 6	None		None		None		None			Before baseline + baseline	None		Triple therapy
D1690R00022	cm1	T09-0008	CM		Before baseline + baseline,After baseline to Month 3,Month 3 to Month 6		Before baseline + baseline,After baseline to Month 3,Month 3 to Month 6		Before baseline + baseline	None		None		None		None			Before baseline + baseline,After baseline to Month 3,Month 3 to Month 6	> 3 drugs combination
D1690R00022	cm1	T09-0009	CM		Before baseline + baseline,After baseline to Month 3,Month 3 to Month 6		Before baseline + baseline,After baseline to Month 3,Month 3 to Month 6		Before baseline + baseline	None		None		None		None		None		Triple therapy
D1690R00022	cm1	T09-0010	CM		Before baseline + baseline,After baseline to Month 3,Month 3 to Month 6		Before baseline + baseline,After baseline to Month 3,Month 3 to Month 6	None		None		None		None		None			Before baseline + baseline,After baseline to Month 3,Month 3 to Month 6	Triple therapy
D1690R00022	cm1	T09-0011	CM		Before baseline + baseline,After baseline to Month 3,Month 3 to Month 6		Before baseline + baseline,After baseline to Month 3,Month 3 to Month 6	None		None		None			Before baseline + baseline,After baseline to Month 3,Month 3 to Month 6	None		None		Triple therapy
D1690R00022	cm1	T09-0012	CM		Before baseline + baseline		Before baseline + baseline,After baseline to Month 3,Month 3 to Month 6		Before baseline + baseline	None		None		None		None			Before baseline + baseline,After baseline to Month 3,Month 3 to Month 6	Triple therapy
D1690R00022	cm1	T09-0013	CM		Before baseline + baseline,After baseline to Month 3,Month 3 to Month 6		Before baseline + baseline,After baseline to Month 3,Month 3 to Month 6	None		None		None			Before baseline + baseline	None			Before baseline + baseline,After baseline to Month 3,Month 3 to Month 6	> 3 drugs combination
D1690R00022	cm1	T09-0014	CM		Before baseline + baseline,After baseline to Month 3,Month 3 to Month 6		Before baseline + baseline,After baseline to Month 3,Month 3 to Month 6		Before baseline + baseline	None		None		None			Before baseline + baseline		Before baseline + baseline	> 3 drugs combination
D1690R00022	cm1	T09-0015	CM		Before baseline + baseline,After baseline to Month 3,Month 3 to Month 6	None		None		None		None		None		None			Before baseline + baseline,After baseline to Month 3,Month 3 to Month 6	Dual therapy
D1690R00022	cm1	T09-0016	CM		Before baseline + baseline,After baseline to Month 3,Month 3 to Month 6		Before baseline + baseline,After baseline to Month 3,Month 3 to Month 6		Before baseline + baseline	None			Before baseline + baseline,After baseline to Month 3,Month 3 to Month 6		Before baseline + baseline,After baseline to Month 3	None		None		> 3 drugs combination
D1690R00022	cm1	T09-0017	CM		Before baseline + baseline,After baseline to Month 3,Month 3 to Month 6		Before baseline + baseline,After baseline to Month 3,Month 3 to Month 6		Before baseline + baseline,After baseline to Month 3	None		None		None		None			Before baseline + baseline,After baseline to Month 3,Month 3 to Month 6	> 3 drugs combination
D1690R00022	cm1	T09-0018	CM		Before baseline + baseline,After baseline to Month 3,Month 3 to Month 6		Before baseline + baseline,After baseline to Month 3,Month 3 to Month 6		Before baseline + baseline	None		None		None		None		None		Triple therapy
D1690R00022	cm1	T09-0019	CM		Before baseline + baseline,After baseline to Month 3,Month 3 to Month 6		Before baseline + baseline,After baseline to Month 3,Month 3 to Month 6	None		None		None			Before baseline + baseline,After baseline to Month 3,Month 3 to Month 6	None		None		Triple therapy
D1690R00022	cm1	T09-0020	CM		Before baseline + baseline,After baseline to Month 3,Month 3 to Month 6		Before baseline + baseline,After baseline to Month 3,Month 3 to Month 6	None		None		None			Before baseline + baseline	None		None		Triple therapy
D1690R00022	cm1	T09-0021	CM		Before baseline + baseline,After baseline to Month 3,Month 3 to Month 6		Before baseline + baseline,After baseline to Month 3,Month 3 to Month 6	None		None		None			Before baseline + baseline,After baseline to Month 3,Month 3 to Month 6	None		None		Triple therapy
D1690R00022	cm1	T09-0022	CM		Before baseline + baseline,After baseline to Month 3,Month 3 to Month 6		Before baseline + baseline,After baseline to Month 3,Month 3 to Month 6		Before baseline + baseline	None		None			Before baseline + baseline,After baseline to Month 3,Month 3 to Month 6	None			Before baseline + baseline	> 3 drugs combination
D1690R00022	cm1	T09-0023	CM		Before baseline + baseline,After baseline to Month 3,Month 3 to Month 6	None			Before baseline + baseline	None		None			Before baseline + baseline,After baseline to Month 3,Month 3 to Month 6	None			Before baseline + baseline,After baseline to Month 3,Month 3 to Month 6	> 3 drugs combination
D1690R00022	cm1	T09-0024	CM		Before baseline + baseline,After baseline to Month 3,Month 3 to Month 6		Before baseline + baseline,After baseline to Month 3,Month 3 to Month 6	None		None			Before baseline + baseline	None		None		None		Triple therapy
D1690R00022	cm1	T09-0025	CM		Before baseline + baseline,After baseline to Month 3,Month 3 to Month 6		Before baseline + baseline,After baseline to Month 3,Month 3 to Month 6	None		None		None		None		None		None		Dual therapy
D1690R00022	cm1	T09-0026	CM		Before baseline + baseline,After baseline to Month 3,Month 3 to Month 6		Before baseline + baseline	None		None		None		None		None		None		Dual therapy
D1690R00022	cm1	T09-0027	CM		Before baseline + baseline,After baseline to Month 3,Month 3 to Month 6		Before baseline + baseline,After baseline to Month 3		Before baseline + baseline	None		None		None		None		None		Triple therapy
D1690R00022	cm1	T09-0028	CM		Before baseline + baseline,After baseline to Month 3,Month 3 to Month 6		Before baseline + baseline,After baseline to Month 3,Month 3 to Month 6		Before baseline + baseline	None		None		None		None		None		Triple therapy
D1690R00022	cm1	T09-0029	CM		Before baseline + baseline,After baseline to Month 3,Month 3 to Month 6		Before baseline + baseline,After baseline to Month 3,Month 3 to Month 6	None		None			Before baseline + baseline,After baseline to Month 3,Month 3 to Month 6	None		None			Before baseline + baseline,After baseline to Month 3,Month 3 to Month 6	> 3 drugs combination
D1690R00022	cm1	T09-0030	CM		Before baseline + baseline,After baseline to Month 3,Month 3 to Month 6		Before baseline + baseline,After baseline to Month 3,Month 3 to Month 6		Before baseline + baseline	None		None		None		None		None		Triple therapy
D1690R00022	cm1	T09-0031	CM		Before baseline + baseline,After baseline to Month 3,Month 3 to Month 6		Before baseline + baseline,After baseline to Month 3,Month 3 to Month 6		Before baseline + baseline	None			Before baseline + baseline		Before baseline + baseline	None		None		> 3 drugs combination
D1690R00022	cm1	T09-0032	CM		Before baseline + baseline,After baseline to Month 3,Month 3 to Month 6		Before baseline + baseline,After baseline to Month 3,Month 3 to Month 6		Before baseline + baseline	None		None		None		None			Before baseline + baseline,After baseline to Month 3,Month 3 to Month 6	> 3 drugs combination
D1690R00022	cm1	T09-0033	CM	None			Before baseline + baseline,After baseline to Month 3,Month 3 to Month 6	None		None			Before baseline + baseline,After baseline to Month 3,Month 3 to Month 6	None		None			Before baseline + baseline,After baseline to Month 3,Month 3 to Month 6	Triple therapy
D1690R00022	cm1	T09-0034	CM		Before baseline + baseline,After baseline to Month 3,Month 3 to Month 6		Before baseline + baseline,After baseline to Month 3,Month 3 to Month 6	None		None		None			Before baseline + baseline,After baseline to Month 3,Month 3 to Month 6	None			Before baseline + baseline,After baseline to Month 3	Triple therapy
D1690R00022	cm1	T09-0035	CM		Before baseline + baseline,After baseline to Month 3,Month 3 to Month 6		Before baseline + baseline,After baseline to Month 3,Month 3 to Month 6		Before baseline + baseline	None		None		None		None		None		Triple therapy
D1690R00022	cm1	T09-0036	CM		Before baseline + baseline,After baseline to Month 3,Month 3 to Month 6		Before baseline + baseline,After baseline to Month 3,Month 3 to Month 6	None		None		None		None		None		None		Dual therapy
D1690R00022	cm1	T09-0037	CM		Before baseline + baseline,After baseline to Month 3,Month 3 to Month 6		Before baseline + baseline,After baseline to Month 3,Month 3 to Month 6		Before baseline + baseline	None		None		None		None		None		Triple therapy
D1690R00022	cm1	T09-0038	CM		Before baseline + baseline,After baseline to Month 3,Month 3 to Month 6		Before baseline + baseline,Month 3 to Month 6	None		None		None			Before baseline + baseline,After baseline to Month 3,Month 3 to Month 6	None		None		Triple therapy
D1690R00022	cm1	T09-0039	CM		Before baseline + baseline,After baseline to Month 3,Month 3 to Month 6		Before baseline + baseline,After baseline to Month 3,Month 3 to Month 6	None		None		None		None			Before baseline + baseline		Before baseline + baseline,After baseline to Month 3,Month 3 to Month 6	> 3 drugs combination
D1690R00022	cm1	T09-0040	CM		Before baseline + baseline,After baseline to Month 3,Month 3 to Month 6		Before baseline + baseline,After baseline to Month 3,Month 3 to Month 6	None		None		None		None		None		None		Dual therapy
D1690R00022	cm1	T09-0041	CM		Before baseline + baseline,After baseline to Month 3,Month 3 to Month 6		Before baseline + baseline,After baseline to Month 3,Month 3 to Month 6	None		None		None		None		None			Before baseline + baseline,After baseline to Month 3,Month 3 to Month 6	Triple therapy
D1690R00022	cm1	T09-0042	CM		Before baseline + baseline,After baseline to Month 3,Month 3 to Month 6		Before baseline + baseline,After baseline to Month 3,Month 3 to Month 6	None		None		None			Before baseline + baseline,After baseline to Month 3,Month 3 to Month 6	None		None		Triple therapy
D1690R00022	cm1	T09-0043	CM		Before baseline + baseline,After baseline to Month 3,Month 3 to Month 6		Before baseline + baseline,After baseline to Month 3,Month 3 to Month 6		Before baseline + baseline	None		None		None		None		None		Dual therapy
D1690R00022	cm1	T09-0044	CM		Before baseline + baseline,After baseline to Month 3,Month 3 to Month 6		Before baseline + baseline,After baseline to Month 3,Month 3 to Month 6	None		None		None			Before baseline + baseline	None			Before baseline + baseline,After baseline to Month 3,Month 3 to Month 6	Triple therapy
D1690R00022	cm1	T09-0045	CM		Before baseline + baseline,After baseline to Month 3,Month 3 to Month 6		Before baseline + baseline,After baseline to Month 3,Month 3 to Month 6		Before baseline + baseline	None			Before baseline + baseline,After baseline to Month 3,Month 3 to Month 6	None		None		None		Triple therapy
D1690R00022	cm1	T09-0046	CM		Before baseline + baseline,After baseline to Month 3,Month 3 to Month 6		Before baseline + baseline,After baseline to Month 3,Month 3 to Month 6	None		None			Before baseline + baseline	None		None			Before baseline + baseline,After baseline to Month 3,Month 3 to Month 6	Triple therapy
D1690R00022	cm1	T09-0047	CM		Before baseline + baseline,After baseline to Month 3,Month 3 to Month 6	None			Before baseline + baseline	None		None		None		None		None		Monotherapy
D1690R00022	cm1	T09-0048	CM		Before baseline + baseline,After baseline to Month 3,Month 3 to Month 6		Before baseline + baseline,After baseline to Month 3,Month 3 to Month 6		Before baseline + baseline	None		None			Before baseline + baseline,After baseline to Month 3,Month 3 to Month 6	None		None		> 3 drugs combination
D1690R00022	cm1	T09-0049	CM		Before baseline + baseline,After baseline to Month 3,Month 3 to Month 6	None			Before baseline + baseline	None		None		None		None			Before baseline + baseline,After baseline to Month 3,Month 3 to Month 6	Triple therapy
D1690R00022	cm1	T09-0050	CM		Before baseline + baseline,After baseline to Month 3,Month 3 to Month 6		Before baseline + baseline,After baseline to Month 3,Month 3 to Month 6	None		None		None		None		None		None		Dual therapy
D1690R00022	cm1	T09-0051	CM		Before baseline + baseline,After baseline to Month 3,Month 3 to Month 6		Before baseline + baseline,After baseline to Month 3,Month 3 to Month 6		Before baseline + baseline	None		None		None		None		None		Triple therapy
D1690R00022	cm1	T09-0052	CM		Before baseline + baseline,After baseline to Month 3,Month 3 to Month 6		Before baseline + baseline,After baseline to Month 3,Month 3 to Month 6		Before baseline + baseline	None		None		None		None		None		Triple therapy
D1690R00022	cm1	T09-0053	CM		Before baseline + baseline,After baseline to Month 3,Month 3 to Month 6		Before baseline + baseline,After baseline to Month 3,Month 3 to Month 6	None		None		None			Before baseline + baseline,After baseline to Month 3,Month 3 to Month 6	None		None		Triple therapy
D1690R00022	cm1	T09-0054	CM		Before baseline + baseline,After baseline to Month 3,Month 3 to Month 6		Before baseline + baseline,After baseline to Month 3	None		None		None			Before baseline + baseline,After baseline to Month 3,Month 3 to Month 6	None		None		Triple therapy
D1690R00022	cm1	T09-0055	CM		Before baseline + baseline,After baseline to Month 3,Month 3 to Month 6		Before baseline + baseline,After baseline to Month 3,Month 3 to Month 6		Before baseline + baseline	None		None		None		None		None		Triple therapy
D1690R00022	cm1	T09-0056	CM		Before baseline + baseline,After baseline to Month 3,Month 3 to Month 6		Before baseline + baseline,After baseline to Month 3,Month 3 to Month 6	None		None		None		None		None			Before baseline + baseline,After baseline to Month 3,Month 3 to Month 6	Triple therapy
D1690R00022	cm1	T09-0057	CM		Before baseline + baseline,After baseline to Month 3,Month 3 to Month 6		Before baseline + baseline,After baseline to Month 3,Month 3 to Month 6	None		None		None		None		None			Before baseline + baseline,After baseline to Month 3,Month 3 to Month 6	Triple therapy
D1690R00022	cm1	T09-0058	CM		Before baseline + baseline,After baseline to Month 3,Month 3 to Month 6	None		None			Before baseline + baseline,After baseline to Month 3,Month 3 to Month 6	None			Before baseline + baseline,After baseline to Month 3,Month 3 to Month 6	None			Before baseline + baseline,After baseline to Month 3,Month 3 to Month 6	Triple therapy
D1690R00022	cm1	T09-0059	CM		Before baseline + baseline,After baseline to Month 3,Month 3 to Month 6	None		None		None		None		None		None			Before baseline + baseline,After baseline to Month 3,Month 3 to Month 6	Dual therapy
D1690R00022	cm1	T09-0060	CM		Before baseline + baseline,After baseline to Month 3,Month 3 to Month 6		Before baseline + baseline,After baseline to Month 3,Month 3 to Month 6		Before baseline + baseline	None		None		None		None		None		Triple therapy
D1690R00022	cm1	T09-0061	CM		Before baseline + baseline,After baseline to Month 3,Month 3 to Month 6		Before baseline + baseline,After baseline to Month 3,Month 3 to Month 6	None		None		None		None		None		None		Dual therapy
D1690R00022	cm1	T09-0062	CM		Before baseline + baseline,After baseline to Month 3,Month 3 to Month 6		Before baseline + baseline,After baseline to Month 3,Month 3 to Month 6	None		None		None		None		None		None		Dual therapy
D1690R00022	cm1	T09-0063	CM		Before baseline + baseline,After baseline to Month 3,Month 3 to Month 6		Before baseline + baseline,After baseline to Month 3,Month 3 to Month 6	None		None		None			Before baseline + baseline	None		None		Triple therapy
D1690R00022	cm1	T09-0064	CM		Before baseline + baseline,After baseline to Month 3,Month 3 to Month 6		Before baseline + baseline,After baseline to Month 3,Month 3 to Month 6	None		None		None		None		None		None		Dual therapy
D1690R00022	cm1	T09-0065	CM		Before baseline + baseline,After baseline to Month 3,Month 3 to Month 6		Before baseline + baseline,After baseline to Month 3,Month 3 to Month 6	None		None		None		None		None			Before baseline + baseline,After baseline to Month 3,Month 3 to Month 6	Triple therapy
D1690R00022	cm1	T09-0066	CM		Before baseline + baseline,After baseline to Month 3,Month 3 to Month 6		Before baseline + baseline,After baseline to Month 3,Month 3 to Month 6		Before baseline + baseline	None		None		None		None		None		Triple therapy
D1690R00022	cm1	T09-0067	CM		Before baseline + baseline,After baseline to Month 3,Month 3 to Month 6		Before baseline + baseline,After baseline to Month 3,Month 3 to Month 6		Before baseline + baseline	None		None		None		None		None		Triple therapy
D1690R00022	cm1	T09-0068	CM		Before baseline + baseline,After baseline to Month 3,Month 3 to Month 6	None		None		None		None		None		None		None		Monotherapy
D1690R00022	cm1	T09-0069	CM		Before baseline + baseline,After baseline to Month 3,Month 3 to Month 6		Before baseline + baseline,After baseline to Month 3,Month 3 to Month 6	None		None		None			Before baseline + baseline,After baseline to Month 3,Month 3 to Month 6	None			Before baseline + baseline,After baseline to Month 3,Month 3 to Month 6	> 3 drugs combination
D1690R00022	cm1	T09-0070	CM		Before baseline + baseline,After baseline to Month 3,Month 3 to Month 6		Before baseline + baseline,After baseline to Month 3,Month 3 to Month 6	None		None		None		None		None			Before baseline + baseline,After baseline to Month 3,Month 3 to Month 6	Triple therapy
D1690R00022	cm1	T09-0071	CM		Before baseline + baseline,After baseline to Month 3,Month 3 to Month 6		Before baseline + baseline,After baseline to Month 3,Month 3 to Month 6		Before baseline + baseline	None		None		None		None		None		Triple therapy
D1690R00022	cm1	T09-0072	CM		Before baseline + baseline,After baseline to Month 3,Month 3 to Month 6		Before baseline + baseline,After baseline to Month 3,Month 3 to Month 6	None		None		None			Before baseline + baseline,After baseline to Month 3,Month 3 to Month 6	None		None		Triple therapy
D1690R00022	cm1	T09-0073	CM		Before baseline + baseline,After baseline to Month 3,Month 3 to Month 6		Before baseline + baseline,After baseline to Month 3,Month 3 to Month 6	None		None		None			Before baseline + baseline,After baseline to Month 3,Month 3 to Month 6	None		None		Triple therapy
D1690R00022	cm1	T09-0074	CM		Before baseline + baseline,After baseline to Month 3,Month 3 to Month 6		Before baseline + baseline,Month 3 to Month 6	None		None			Before baseline + baseline,After baseline to Month 3,Month 3 to Month 6	None		None		None		Triple therapy
D1690R00022	cm1	T09-0075	CM	None		None		None		None		None		None		None			Before baseline + baseline,After baseline to Month 3,Month 3 to Month 6	Monotherapy
D1690R00022	cm1	T09-0076	CM		Before baseline + baseline,After baseline to Month 3,Month 3 to Month 6		Before baseline + baseline,After baseline to Month 3,Month 3 to Month 6	None		None		None		None		None		None		Dual therapy
D1690R00022	cm1	T09-0077	CM		Before baseline + baseline,After baseline to Month 3,Month 3 to Month 6	None		None		None		None		None		None		None		Monotherapy
D1690R00022	cm1	T09-0078	CM		Before baseline + baseline,After baseline to Month 3,Month 3 to Month 6		Before baseline + baseline,After baseline to Month 3,Month 3 to Month 6	None		None		None			Before baseline + baseline,After baseline to Month 3,Month 3 to Month 6	None		None		Triple therapy
D1690R00022	cm1	T09-0079	CM	None			Before baseline + baseline,After baseline to Month 3,Month 3 to Month 6	None		None			Before baseline + baseline,After baseline to Month 3,Month 3 to Month 6		Before baseline + baseline,After baseline to Month 3,Month 3 to Month 6	None			Before baseline + baseline,After baseline to Month 3,Month 3 to Month 6	> 3 drugs combination
D1690R00022	cm1	T09-0080	CM		Before baseline + baseline,After baseline to Month 3,Month 3 to Month 6		Before baseline + baseline,After baseline to Month 3,Month 3 to Month 6	None		None		None			Before baseline + baseline,After baseline to Month 3,Month 3 to Month 6	None		None		Triple therapy
D1690R00022	cm1	T09-0081	CM		Before baseline + baseline,After baseline to Month 3,Month 3 to Month 6		Before baseline + baseline,After baseline to Month 3,Month 3 to Month 6	None		None		None		None		None		None		Dual therapy
D1690R00022	cm1	T09-0082	CM		Before baseline + baseline,After baseline to Month 3,Month 3 to Month 6		Before baseline + baseline,After baseline to Month 3,Month 3 to Month 6	None		None		None		None		None		None		Dual therapy
D1690R00022	cm1	T09-0083	CM		Before baseline + baseline,After baseline to Month 3,Month 3 to Month 6		Before baseline + baseline,After baseline to Month 3,Month 3 to Month 6	None		None		None		None		None			Before baseline + baseline,After baseline to Month 3,Month 3 to Month 6	Triple therapy
D1690R00022	cm1	T09-0084	CM		Before baseline + baseline,After baseline to Month 3,Month 3 to Month 6		Before baseline + baseline,After baseline to Month 3,Month 3 to Month 6	None		None		None		None		None		None		Dual therapy
D1690R00022	cm1	T09-0085	CM		Before baseline + baseline,After baseline to Month 3,Month 3 to Month 6		Before baseline + baseline,After baseline to Month 3,Month 3 to Month 6	None		None			Before baseline + baseline,After baseline to Month 3,Month 3 to Month 6	None		None		None		Triple therapy
D1690R00022	cm1	T09-0086	CM		Before baseline + baseline,After baseline to Month 3,Month 3 to Month 6		Before baseline + baseline,After baseline to Month 3,Month 3 to Month 6	None		None		None			Before baseline + baseline,Month 3 to Month 6	None		None		Triple therapy
D1690R00022	cm1	T09-0087	CM	None			Before baseline + baseline,After baseline to Month 3,Month 3 to Month 6	None		None			Before baseline + baseline,After baseline to Month 3,Month 3 to Month 6	None		None			Before baseline + baseline,After baseline to Month 3,Month 3 to Month 6	Triple therapy
D1690R00022	cm1	T09-0088	CM		Before baseline + baseline,Month 3 to Month 6		Before baseline + baseline,After baseline to Month 3,Month 3 to Month 6	None		None		None		None		None		None		Dual therapy
D1690R00022	cm1	T09-0089	CM		Before baseline + baseline,After baseline to Month 3,Month 3 to Month 6		After baseline to Month 3		Before baseline + baseline,After baseline to Month 3	None		None		None		None		None		Dual therapy
D1690R00022	cm1	T09-0090	CM		Before baseline + baseline,After baseline to Month 3,Month 3 to Month 6		Before baseline + baseline,After baseline to Month 3,Month 3 to Month 6	None		None		None		None		None		None		Dual therapy
D1690R00022	cm1	T09-0091	CM		Before baseline + baseline,After baseline to Month 3,Month 3 to Month 6		Before baseline + baseline,After baseline to Month 3,Month 3 to Month 6	None		None		None		None		None		None		Dual therapy
D1690R00022	cm1	T09-0092	CM		Before baseline + baseline,After baseline to Month 3,Month 3 to Month 6		Before baseline + baseline,After baseline to Month 3,Month 3 to Month 6	None		None		None		None		None		None		Dual therapy
D1690R00022	cm1	T09-0093	CM		Before baseline + baseline,After baseline to Month 3,Month 3 to Month 6		Before baseline + baseline,After baseline to Month 3,Month 3 to Month 6	None		None		None			Before baseline + baseline,After baseline to Month 3,Month 3 to Month 6	None		None		Triple therapy
D1690R00022	cm1	T09-0094	CM		Before baseline + baseline,After baseline to Month 3,Month 3 to Month 6		Before baseline + baseline,After baseline to Month 3,Month 3 to Month 6	None		None		None			Before baseline + baseline,After baseline to Month 3,Month 3 to Month 6	None		None		Triple therapy
D1690R00022	cm1	T09-0095	CM		Before baseline + baseline,After baseline to Month 3,Month 3 to Month 6	None		None		None		None			Before baseline + baseline,After baseline to Month 3,Month 3 to Month 6	None			Before baseline + baseline,After baseline to Month 3,Month 3 to Month 6	Triple therapy
D1690R00022	cm1	T09-0096	CM		Before baseline + baseline,After baseline to Month 3,Month 3 to Month 6		Before baseline + baseline,After baseline to Month 3,Month 3 to Month 6	None		None		None		None		None			Before baseline + baseline,After baseline to Month 3,Month 3 to Month 6	Triple therapy
D1690R00022	cm1	T09-0097	CM		Before baseline + baseline,After baseline to Month 3,Month 3 to Month 6		Before baseline + baseline,After baseline to Month 3,Month 3 to Month 6	None		None		None		None		None			Before baseline + baseline,After baseline to Month 3,Month 3 to Month 6	Triple therapy
D1690R00022	cm1	T09-0098	CM		Before baseline + baseline,After baseline to Month 3,Month 3 to Month 6		Before baseline + baseline,After baseline to Month 3,Month 3 to Month 6	None		None		None		None		None			Before baseline + baseline,After baseline to Month 3,Month 3 to Month 6	Triple therapy
D1690R00022	cm1	T09-0099	CM		Before baseline + baseline,After baseline to Month 3,Month 3 to Month 6		Before baseline + baseline,After baseline to Month 3,Month 3 to Month 6	None		None			Before baseline + baseline,After baseline to Month 3,Month 3 to Month 6	None		None		None		Triple therapy
D1690R00022	cm1	T09-0100	CM		Before baseline + baseline,After baseline to Month 3,Month 3 to Month 6	None			Before baseline + baseline,After baseline to Month 3	None		None		None		None		None		Monotherapy
D1690R00022	cm1	T09-0101	CM		Before baseline + baseline,After baseline to Month 3,Month 3 to Month 6		Before baseline + baseline,After baseline to Month 3,Month 3 to Month 6		Before baseline + baseline	None		None		None		None		None		Dual therapy
D1690R00022	cm1	T09-0102	CM		Before baseline + baseline,After baseline to Month 3,Month 3 to Month 6		Before baseline + baseline,After baseline to Month 3,Month 3 to Month 6	None		None		None		None		None		None		Dual therapy
D1690R00022	cm1	T09-0103	CM		Before baseline + baseline,After baseline to Month 3,Month 3 to Month 6		Before baseline + baseline,After baseline to Month 3,Month 3 to Month 6	None		None		None		None		None		None		Dual therapy
D1690R00022	cm1	T09-0104	CM		Before baseline + baseline,After baseline to Month 3,Month 3 to Month 6		Before baseline + baseline,After baseline to Month 3,Month 3 to Month 6	None		None		None		None		None			Before baseline + baseline,After baseline to Month 3,Month 3 to Month 6	Triple therapy
D1690R00022	cm1	T09-0105	CM		Before baseline + baseline,After baseline to Month 3,Month 3 to Month 6	None		None		None		None		None		None		None		Monotherapy
D1690R00022	cm1	T09-0106	CM		Before baseline + baseline,After baseline to Month 3,Month 3 to Month 6		Before baseline + baseline,After baseline to Month 3,Month 3 to Month 6	None		None		None			Before baseline + baseline,After baseline to Month 3,Month 3 to Month 6	None		None		Triple therapy
D1690R00022	cm1	T09-0107	CM		Before baseline + baseline,After baseline to Month 3,Month 3 to Month 6		Before baseline + baseline,After baseline to Month 3,Month 3 to Month 6	None		None		None		None		None			Before baseline + baseline,After baseline to Month 3,Month 3 to Month 6	Triple therapy
D1690R00022	cm1	T09-0108	CM		Before baseline + baseline,After baseline to Month 3,Month 3 to Month 6		Before baseline + baseline,After baseline to Month 3,Month 3 to Month 6	None		None		None		None		None		None		Dual therapy
D1690R00022	cm1	T09-0109	CM		Before baseline + baseline,After baseline to Month 3,Month 3 to Month 6	None		None		None		None			Before baseline + baseline,After baseline to Month 3,Month 3 to Month 6	None			Before baseline + baseline,After baseline to Month 3,Month 3 to Month 6	Triple therapy
D1690R00022	cm1	T09-0110	CM		Before baseline + baseline,After baseline to Month 3,Month 3 to Month 6		Before baseline + baseline,After baseline to Month 3,Month 3 to Month 6	None		None		None		None		None		None		Dual therapy
D1690R00022	cm1	T09-0111	CM		Before baseline + baseline,After baseline to Month 3,Month 3 to Month 6		Before baseline + baseline,After baseline to Month 3,Month 3 to Month 6	None		None		None		None		None		None		Dual therapy
D1690R00022	cm1	T09-0112	CM		Before baseline + baseline,After baseline to Month 3,Month 3 to Month 6		Before baseline + baseline,After baseline to Month 3,Month 3 to Month 6		Before baseline + baseline	None			Month 3 to Month 6	None		None		None		Dual therapy
D1690R00022	cm1	T09-0113	CM		Before baseline + baseline,After baseline to Month 3,Month 3 to Month 6		Before baseline + baseline,After baseline to Month 3,Month 3 to Month 6	None		None		None		None		None		None		Dual therapy
D1690R00022	cm1	T09-0114	CM	None			Before baseline + baseline,After baseline to Month 3,Month 3 to Month 6	None		None			Before baseline + baseline,After baseline to Month 3,Month 3 to Month 6	None		None		None		Dual therapy
D1690R00022	cm1	T09-0115	CM		Before baseline + baseline,After baseline to Month 3,Month 3 to Month 6	None		None		None			Before baseline + baseline,After baseline to Month 3,Month 3 to Month 6	None		None		None		Dual therapy
D1690R00022	cm1	T09-0116	CM		Before baseline + baseline,After baseline to Month 3,Month 3 to Month 6		Before baseline + baseline,After baseline to Month 3,Month 3 to Month 6	None		None		None		None		None			Before baseline + baseline,After baseline to Month 3,Month 3 to Month 6	Triple therapy
D1690R00022	cm1	T09-0117	CM		Before baseline + baseline,After baseline to Month 3,Month 3 to Month 6	None		None		None		None		None		None			Before baseline + baseline,After baseline to Month 3,Month 3 to Month 6	Dual therapy
D1690R00022	cm1	T09-0118	CM		Before baseline + baseline,After baseline to Month 3,Month 3 to Month 6		Before baseline + baseline,After baseline to Month 3,Month 3 to Month 6	None		None		None			Before baseline + baseline,After baseline to Month 3,Month 3 to Month 6	None		None		Triple therapy
D1690R00022	cm1	T10-0001	CM		Before baseline + baseline,After baseline to Month 3,Month 3 to Month 6		Before baseline + baseline,Month 3 to Month 6	None		None		None		None		None		None		Dual therapy
D1690R00022	cm1	T10-0002	CM		Before baseline + baseline,After baseline to Month 3,Month 3 to Month 6		Before baseline + baseline,After baseline to Month 3,Month 3 to Month 6	None		None		None		None		None			Before baseline + baseline,After baseline to Month 3,Month 3 to Month 6	Triple therapy
D1690R00022	cm1	T10-0003	CM		Before baseline + baseline,After baseline to Month 3,Month 3 to Month 6	None		None		None			Before baseline + baseline	None		None		None		Dual therapy
D1690R00022	cm1	T10-0004	CM		Before baseline + baseline,After baseline to Month 3,Month 3 to Month 6		Before baseline + baseline,After baseline to Month 3,Month 3 to Month 6	None		None		None			Before baseline + baseline	None		None		Triple therapy
D1690R00022	cm1	T10-0005	CM		Before baseline + baseline,After baseline to Month 3,Month 3 to Month 6		Before baseline + baseline,After baseline to Month 3,Month 3 to Month 6	None		None		None		None		None			Before baseline + baseline,After baseline to Month 3,Month 3 to Month 6	Triple therapy
D1690R00022	cm1	T10-0006	CM		Before baseline + baseline,After baseline to Month 3,Month 3 to Month 6		Before baseline + baseline,After baseline to Month 3,Month 3 to Month 6	None		None		None			Before baseline + baseline,After baseline to Month 3,Month 3 to Month 6	None		None		Triple therapy
D1690R00022	cm1	T10-0007	CM		Before baseline + baseline,After baseline to Month 3,Month 3 to Month 6		Before baseline + baseline,After baseline to Month 3,Month 3 to Month 6	None		None			Before baseline + baseline,After baseline to Month 3,Month 3 to Month 6	None		None		None		Triple therapy
D1690R00022	cm1	T10-0008	CM		Before baseline + baseline,After baseline to Month 3,Month 3 to Month 6		Before baseline + baseline,After baseline to Month 3,Month 3 to Month 6	None		None			Before baseline + baseline,After baseline to Month 3,Month 3 to Month 6	None		None		None		Triple therapy
D1690R00022	cm1	T10-0009	CM		Before baseline + baseline,After baseline to Month 3,Month 3 to Month 6		Before baseline + baseline,After baseline to Month 3,Month 3 to Month 6	None		None		None			Before baseline + baseline,After baseline to Month 3,Month 3 to Month 6	None		None		Triple therapy
D1690R00022	cm1	T10-0010	CM		Before baseline + baseline,After baseline to Month 3,Month 3 to Month 6	None		None		None		None		None		None		None		Monotherapy
D1690R00022	cm1	T10-0011	CM		Before baseline + baseline,After baseline to Month 3,Month 3 to Month 6	None		None		None		None		None		None		None		Monotherapy
D1690R00022	cm1	T10-0012	CM		Before baseline + baseline,After baseline to Month 3,Month 3 to Month 6		Before baseline + baseline,After baseline to Month 3,Month 3 to Month 6		Before baseline + baseline	None		None		None		None			Before baseline + baseline,After baseline to Month 3,Month 3 to Month 6	> 3 drugs combination
D1690R00022	cm1	T10-0013	CM		Before baseline + baseline,After baseline to Month 3,Month 3 to Month 6		Before baseline + baseline,After baseline to Month 3,Month 3 to Month 6	None		None		None			Before baseline + baseline,After baseline to Month 3,Month 3 to Month 6	None			Before baseline + baseline,After baseline to Month 3,Month 3 to Month 6	> 3 drugs combination
D1690R00022	cm1	T10-0014	CM		Before baseline + baseline,After baseline to Month 3,Month 3 to Month 6		Before baseline + baseline,After baseline to Month 3,Month 3 to Month 6	None		None		None			Before baseline + baseline,After baseline to Month 3,Month 3 to Month 6	None		None		Triple therapy
D1690R00022	cm1	T10-0015	CM		Before baseline + baseline,After baseline to Month 3,Month 3 to Month 6	None		None		None		None		None		None		None		Monotherapy
D1690R00022	cm1	T10-0016	CM		Before baseline + baseline,After baseline to Month 3,Month 3 to Month 6		Before baseline + baseline,After baseline to Month 3,Month 3 to Month 6	None		None			Before baseline + baseline,After baseline to Month 3,Month 3 to Month 6	None		None		None		Triple therapy
D1690R00022	cm1	T10-0017	CM		Before baseline + baseline,After baseline to Month 3,Month 3 to Month 6		Before baseline + baseline,After baseline to Month 3,Month 3 to Month 6	None		None		None			Before baseline + baseline,After baseline to Month 3,Month 3 to Month 6	None		None		Triple therapy
D1690R00022	cm1	T10-0018	CM		Before baseline + baseline,After baseline to Month 3,Month 3 to Month 6		Before baseline + baseline,After baseline to Month 3,Month 3 to Month 6	None		None			Before baseline + baseline,After baseline to Month 3,Month 3 to Month 6	None		None		None		Triple therapy
D1690R00022	cm1	T10-0019	CM		Before baseline + baseline,After baseline to Month 3,Month 3 to Month 6		Before baseline + baseline,After baseline to Month 3,Month 3 to Month 6	None		None		None			Before baseline + baseline,After baseline to Month 3,Month 3 to Month 6	None		None		Triple therapy
D1690R00022	cm1	T10-0020	CM		Before baseline + baseline,After baseline to Month 3,Month 3 to Month 6		Before baseline + baseline,After baseline to Month 3,Month 3 to Month 6	None		None		None			Before baseline + baseline,After baseline to Month 3,Month 3 to Month 6	None		None		Triple therapy
D1690R00022	cm1	T10-0021	CM		Before baseline + baseline,After baseline to Month 3,Month 3 to Month 6		Before baseline + baseline,After baseline to Month 3,Month 3 to Month 6	None		None		None		None		None		None		Dual therapy
D1690R00022	cm1	T10-0022	CM		Before baseline + baseline,After baseline to Month 3,Month 3 to Month 6		Before baseline + baseline,After baseline to Month 3,Month 3 to Month 6	None		None		None		None		None			Before baseline + baseline,After baseline to Month 3,Month 3 to Month 6	Triple therapy
D1690R00022	cm1	T10-0023	CM		Before baseline + baseline,After baseline to Month 3,Month 3 to Month 6		Before baseline + baseline	None		None		None		None		None			Before baseline + baseline,After baseline to Month 3,Month 3 to Month 6	Triple therapy
D1690R00022	cm1	T10-0024	CM		Before baseline + baseline,After baseline to Month 3,Month 3 to Month 6		Before baseline + baseline,After baseline to Month 3,Month 3 to Month 6	None		None		None		None		None			Before baseline + baseline,After baseline to Month 3,Month 3 to Month 6	Triple therapy
D1690R00022	cm1	T10-0025	CM		Before baseline + baseline,After baseline to Month 3,Month 3 to Month 6	None		None		None		None			Before baseline + baseline,After baseline to Month 3,Month 3 to Month 6	None		None		Dual therapy
D1690R00022	cm1	T10-0026	CM		Before baseline + baseline,After baseline to Month 3,Month 3 to Month 6		Before baseline + baseline,After baseline to Month 3,Month 3 to Month 6	None		None		None			Before baseline + baseline,After baseline to Month 3,Month 3 to Month 6	None		None		Triple therapy
D1690R00022	cm1	T10-0027	CM		Before baseline + baseline,After baseline to Month 3,Month 3 to Month 6		Before baseline + baseline,After baseline to Month 3,Month 3 to Month 6	None		None		None			Before baseline + baseline,After baseline to Month 3,Month 3 to Month 6	None			Before baseline + baseline,After baseline to Month 3,Month 3 to Month 6	> 3 drugs combination
D1690R00022	cm1	T10-0028	CM		Before baseline + baseline,After baseline to Month 3,Month 3 to Month 6		Before baseline + baseline,After baseline to Month 3,Month 3 to Month 6	None		None			Before baseline + baseline,After baseline to Month 3,Month 3 to Month 6	None		None		None		Triple therapy
D1690R00022	cm1	T10-0029	CM		Before baseline + baseline,After baseline to Month 3,Month 3 to Month 6		Before baseline + baseline,After baseline to Month 3,Month 3 to Month 6	None		None		None		None		None			Before baseline + baseline,After baseline to Month 3,Month 3 to Month 6	Triple therapy
D1690R00022	cm1	T10-0030	CM		Before baseline + baseline,After baseline to Month 3,Month 3 to Month 6	None		None		None		None		None		None		None		Monotherapy
D1690R00022	cm1	T10-0031	CM		Before baseline + baseline,After baseline to Month 3,Month 3 to Month 6	None		None		None			Before baseline + baseline,After baseline to Month 3,Month 3 to Month 6	None		None		None		Dual therapy
D1690R00022	cm1	T10-0032	CM		Before baseline + baseline,After baseline to Month 3,Month 3 to Month 6		Before baseline + baseline,After baseline to Month 3	None		None			Before baseline + baseline,After baseline to Month 3	None		None		None		Triple therapy
D1690R00022	cm1	T10-0033	CM		Before baseline + baseline,After baseline to Month 3,Month 3 to Month 6		Before baseline + baseline,After baseline to Month 3,Month 3 to Month 6	None		None		None			Before baseline + baseline,After baseline to Month 3,Month 3 to Month 6	None		None		Triple therapy
D1690R00022	cm1	T10-0034	CM		Before baseline + baseline,After baseline to Month 3,Month 3 to Month 6		Before baseline + baseline,After baseline to Month 3,Month 3 to Month 6		Before baseline + baseline	None		None			Before baseline + baseline,After baseline to Month 3,Month 3 to Month 6	None		None		> 3 drugs combination
D1690R00022	cm1	T10-0035	CM		Before baseline + baseline,After baseline to Month 3,Month 3 to Month 6		Before baseline + baseline,After baseline to Month 3,Month 3 to Month 6	None		None		None			Before baseline + baseline,After baseline to Month 3,Month 3 to Month 6	None		None		Triple therapy
D1690R00022	cm1	T10-0036	CM		Before baseline + baseline,After baseline to Month 3,Month 3 to Month 6		Before baseline + baseline,After baseline to Month 3,Month 3 to Month 6	None		None		None			Before baseline + baseline,After baseline to Month 3,Month 3 to Month 6	None		None		Triple therapy
D1690R00022	cm1	T10-0037	CM		Before baseline + baseline,After baseline to Month 3,Month 3 to Month 6		Before baseline + baseline,After baseline to Month 3,Month 3 to Month 6	None		None		None		None		None		None		Dual therapy
D1690R00022	cm1	T10-0038	CM		Before baseline + baseline,After baseline to Month 3,Month 3 to Month 6		Before baseline + baseline,After baseline to Month 3,Month 3 to Month 6	None		None		None		None		None		None		Dual therapy
D1690R00022	cm1	T10-0039	CM		Before baseline + baseline,After baseline to Month 3,Month 3 to Month 6		Before baseline + baseline,After baseline to Month 3,Month 3 to Month 6	None		None			Before baseline + baseline,After baseline to Month 3,Month 3 to Month 6	None		None		None		Triple therapy
D1690R00022	cm1	T10-0040	CM		Before baseline + baseline,After baseline to Month 3,Month 3 to Month 6	None		None		None		None		None		None		None		Monotherapy
D1690R00022	cm1	T10-0041	CM		Before baseline + baseline,After baseline to Month 3,Month 3 to Month 6		Before baseline + baseline,After baseline to Month 3,Month 3 to Month 6	None		None			Before baseline + baseline,After baseline to Month 3,Month 3 to Month 6	None		None			Before baseline + baseline,After baseline to Month 3,Month 3 to Month 6	> 3 drugs combination
D1690R00022	cm1	T10-0042	CM		Before baseline + baseline,After baseline to Month 3,Month 3 to Month 6		Before baseline + baseline,After baseline to Month 3,Month 3 to Month 6	None		None		None			Before baseline + baseline,After baseline to Month 3,Month 3 to Month 6	None		None		Triple therapy
D1690R00022	cm1	T10-0043	CM		Before baseline + baseline,After baseline to Month 3,Month 3 to Month 6		Before baseline + baseline,After baseline to Month 3,Month 3 to Month 6	None		None		None		None		None		None		Dual therapy
D1690R00022	cm1	T10-0044	CM		Before baseline + baseline,After baseline to Month 3,Month 3 to Month 6		Before baseline + baseline,After baseline to Month 3,Month 3 to Month 6	None		None		None			Before baseline + baseline,After baseline to Month 3,Month 3 to Month 6	None		None		Triple therapy
D1690R00022	cm1	T10-0045	CM		Before baseline + baseline,After baseline to Month 3,Month 3 to Month 6		Before baseline + baseline,After baseline to Month 3,Month 3 to Month 6		Before baseline + baseline,Month 3 to Month 6	None		None		None		None		None		Triple therapy
D1690R00022	cm1	T10-0046	CM		Before baseline + baseline,After baseline to Month 3,Month 3 to Month 6		Before baseline + baseline,After baseline to Month 3,Month 3 to Month 6	None		None		None			Before baseline + baseline,After baseline to Month 3,Month 3 to Month 6	None		None		Triple therapy
D1690R00022	cm1	T10-0047	CM		Before baseline + baseline,After baseline to Month 3,Month 3 to Month 6		Before baseline + baseline,After baseline to Month 3,Month 3 to Month 6	None		None		None			Before baseline + baseline,After baseline to Month 3,Month 3 to Month 6	None		None		Triple therapy
D1690R00022	cm1	T10-0048	CM		Before baseline + baseline,After baseline to Month 3,Month 3 to Month 6		Before baseline + baseline,After baseline to Month 3,Month 3 to Month 6	None		None			Before baseline + baseline,After baseline to Month 3,Month 3 to Month 6	None		None		None		Triple therapy
D1690R00022	cm1	T10-0049	CM		Before baseline + baseline,After baseline to Month 3,Month 3 to Month 6		Before baseline + baseline,After baseline to Month 3,Month 3 to Month 6	None		None		None		None		None		None		Dual therapy
D1690R00022	cm1	T10-0050	CM		Before baseline + baseline,After baseline to Month 3,Month 3 to Month 6		Before baseline + baseline,After baseline to Month 3,Month 3 to Month 6	None		None			Before baseline + baseline,After baseline to Month 3,Month 3 to Month 6	None		None		None		Triple therapy
D1690R00022	cm1	T10-0051	CM		Before baseline + baseline,After baseline to Month 3,Month 3 to Month 6		Before baseline + baseline,After baseline to Month 3,Month 3 to Month 6	None		None			Before baseline + baseline,After baseline to Month 3,Month 3 to Month 6	None		None		None		Triple therapy
D1690R00022	cm1	T10-0052	CM		Before baseline + baseline,After baseline to Month 3,Month 3 to Month 6		Before baseline + baseline,After baseline to Month 3,Month 3 to Month 6	None		None		None		None		None		None		Dual therapy
D1690R00022	cm1	T10-0053	CM		Before baseline + baseline,After baseline to Month 3,Month 3 to Month 6		Before baseline + baseline,After baseline to Month 3,Month 3 to Month 6	None		None		None		None		None		None		Dual therapy
D1690R00022	cm1	T10-0054	CM		Before baseline + baseline,After baseline to Month 3,Month 3 to Month 6		Before baseline + baseline,After baseline to Month 3,Month 3 to Month 6	None		None		None			Before baseline + baseline,After baseline to Month 3,Month 3 to Month 6	None		None		Triple therapy
D1690R00022	cm1	T10-0055	CM		Before baseline + baseline,After baseline to Month 3,Month 3 to Month 6		Before baseline + baseline,After baseline to Month 3,Month 3 to Month 6	None		None			Before baseline + baseline,After baseline to Month 3,Month 3 to Month 6	None		None		None		Triple therapy
D1690R00022	cm1	T10-0056	CM		Before baseline + baseline,After baseline to Month 3,Month 3 to Month 6		Before baseline + baseline,After baseline to Month 3,Month 3 to Month 6	None		None		None			Before baseline + baseline,After baseline to Month 3,Month 3 to Month 6	None		None		Dual therapy
D1690R00022	cm1	T10-0057	CM		Before baseline + baseline,After baseline to Month 3,Month 3 to Month 6	None		None		None			Before baseline + baseline,After baseline to Month 3,Month 3 to Month 6	None		None		None		Dual therapy
D1690R00022	cm1	T10-0058	CM		Before baseline + baseline,After baseline to Month 3,Month 3 to Month 6	None		None		None		None		None		None			Before baseline + baseline,After baseline to Month 3,Month 3 to Month 6	Dual therapy
D1690R00022	cm1	T10-0059	CM		Before baseline + baseline,After baseline to Month 3,Month 3 to Month 6		Before baseline + baseline,After baseline to Month 3,Month 3 to Month 6	None		None			Before baseline + baseline,After baseline to Month 3,Month 3 to Month 6	None		None		None		Triple therapy
D1690R00022	cm1	T10-0060	CM		Before baseline + baseline,After baseline to Month 3,Month 3 to Month 6	None		None		None		None			Before baseline + baseline,After baseline to Month 3,Month 3 to Month 6	None		None		Dual therapy
D1690R00022	cm1	T10-0061	CM		Before baseline + baseline,After baseline to Month 3,Month 3 to Month 6		Before baseline + baseline,After baseline to Month 3,Month 3 to Month 6	None		None		None			Before baseline + baseline,After baseline to Month 3,Month 3 to Month 6	None		None		Triple therapy
D1690R00022	cm1	T10-0062	CM		Before baseline + baseline,After baseline to Month 3,Month 3 to Month 6		Before baseline + baseline,After baseline to Month 3,Month 3 to Month 6	None		None			Before baseline + baseline,After baseline to Month 3,Month 3 to Month 6	None		None		None		Triple therapy
D1690R00022	cm1	T10-0063	CM		Before baseline + baseline,After baseline to Month 3,Month 3 to Month 6		Before baseline + baseline,After baseline to Month 3,Month 3 to Month 6	None		None		None			Before baseline + baseline,After baseline to Month 3,Month 3 to Month 6	None		None		Triple therapy
D1690R00022	cm1	T10-0064	CM		Before baseline + baseline,After baseline to Month 3,Month 3 to Month 6	None		None		None		None		None		None		None		Monotherapy
D1690R00022	cm1	T10-0065	CM		Before baseline + baseline,After baseline to Month 3,Month 3 to Month 6		Before baseline + baseline,After baseline to Month 3,Month 3 to Month 6	None		None		None		None		None		None		Dual therapy
D1690R00022	cm1	T10-0066	CM		Before baseline + baseline,After baseline to Month 3,Month 3 to Month 6		Before baseline + baseline,After baseline to Month 3,Month 3 to Month 6	None		None		None		None		None		None		Dual therapy
D1690R00022	cm1	T10-0067	CM		Before baseline + baseline,After baseline to Month 3,Month 3 to Month 6		Before baseline + baseline,After baseline to Month 3,Month 3 to Month 6		Before baseline + baseline	None		None		None		None		None		Dual therapy
D1690R00022	cm1	T10-0068	CM		Before baseline + baseline,After baseline to Month 3,Month 3 to Month 6	None		None		None			Before baseline + baseline,After baseline to Month 3,Month 3 to Month 6		Before baseline + baseline,After baseline to Month 3,Month 3 to Month 6	None		None		Triple therapy
D1690R00022	cm1	T10-0069	CM		Before baseline + baseline,After baseline to Month 3,Month 3 to Month 6	None		None		None		None			Before baseline + baseline,After baseline to Month 3,Month 3 to Month 6	None		None		Dual therapy
D1690R00022	cm1	T10-0070	CM		Before baseline + baseline,After baseline to Month 3,Month 3 to Month 6		Before baseline + baseline,After baseline to Month 3,Month 3 to Month 6	None		None		None		None		None		None		Dual therapy
D1690R00022	cm1	T10-0071	CM		Before baseline + baseline,After baseline to Month 3,Month 3 to Month 6		Before baseline + baseline,After baseline to Month 3,Month 3 to Month 6	None		None		None			Before baseline + baseline,After baseline to Month 3,Month 3 to Month 6	None		None		Triple therapy
D1690R00022	cm1	T10-0072	CM		Before baseline + baseline,After baseline to Month 3,Month 3 to Month 6		Before baseline + baseline,After baseline to Month 3,Month 3 to Month 6	None		None		None		None		None		None		Dual therapy
D1690R00022	cm1	T10-0073	CM		Before baseline + baseline,After baseline to Month 3,Month 3 to Month 6		Before baseline + baseline,After baseline to Month 3,Month 3 to Month 6	None		None		None		None		None			Before baseline + baseline,After baseline to Month 3,Month 3 to Month 6	Triple therapy
D1690R00022	cm1	T10-0074	CM		Before baseline + baseline,After baseline to Month 3,Month 3 to Month 6		Before baseline + baseline,After baseline to Month 3,Month 3 to Month 6	None		None		None		None		None			Before baseline + baseline,After baseline to Month 3,Month 3 to Month 6	Triple therapy
D1690R00022	cm1	T10-0075	CM		Before baseline + baseline,After baseline to Month 3,Month 3 to Month 6		Before baseline + baseline,After baseline to Month 3,Month 3 to Month 6	None		None		None		None		None		None		Dual therapy
D1690R00022	cm1	T10-0076	CM		Before baseline + baseline,After baseline to Month 3,Month 3 to Month 6	None		None		None		None			Before baseline + baseline,After baseline to Month 3,Month 3 to Month 6	None		None		Dual therapy
D1690R00022	cm1	T10-0077	CM		Before baseline + baseline,After baseline to Month 3,Month 3 to Month 6		Before baseline + baseline,After baseline to Month 3,Month 3 to Month 6	None		None		None		None		None		None		Dual therapy
D1690R00022	cm1	T10-0078	CM		Before baseline + baseline,After baseline to Month 3,Month 3 to Month 6		Before baseline + baseline,After baseline to Month 3,Month 3 to Month 6		Before baseline + baseline	None			Before baseline + baseline,After baseline to Month 3,Month 3 to Month 6	None		None			Before baseline + baseline,After baseline to Month 3,Month 3 to Month 6	> 3 drugs combination
D1690R00022	cm1	T10-0079	CM		Before baseline + baseline,After baseline to Month 3,Month 3 to Month 6		Before baseline + baseline,After baseline to Month 3,Month 3 to Month 6	None		None			Before baseline + baseline,After baseline to Month 3,Month 3 to Month 6	None		None		None		Triple therapy
D1690R00022	cm1	T10-0080	CM		Before baseline + baseline,After baseline to Month 3,Month 3 to Month 6		Before baseline + baseline,After baseline to Month 3,Month 3 to Month 6	None		None		None		None		None		None		Dual therapy
D1690R00022	cm1	T10-0081	CM		Before baseline + baseline,After baseline to Month 3,Month 3 to Month 6		Before baseline + baseline,After baseline to Month 3,Month 3 to Month 6	None		None			Before baseline + baseline,After baseline to Month 3,Month 3 to Month 6	None		None		None		Triple therapy
D1690R00022	cm1	T10-0082	CM		Before baseline + baseline,After baseline to Month 3,Month 3 to Month 6		Before baseline + baseline,After baseline to Month 3,Month 3 to Month 6	None		None		None		None		None		None		Dual therapy
D1690R00022	cm1	T10-0083	CM		Before baseline + baseline,After baseline to Month 3,Month 3 to Month 6		Before baseline + baseline,After baseline to Month 3,Month 3 to Month 6		Month 3 to Month 6	None			Before baseline + baseline,After baseline to Month 3,Month 3 to Month 6	None		None			Before baseline + baseline	> 3 drugs combination
D1690R00022	cm1	T10-0084	CM		Before baseline + baseline,After baseline to Month 3,Month 3 to Month 6		Before baseline + baseline,After baseline to Month 3,Month 3 to Month 6	None		None		None		None		None		None		Dual therapy
D1690R00022	cm1	T10-0085	CM		Before baseline + baseline,After baseline to Month 3,Month 3 to Month 6		Before baseline + baseline,After baseline to Month 3,Month 3 to Month 6	None		None		None			Before baseline + baseline,After baseline to Month 3,Month 3 to Month 6	None		None		Triple therapy
D1690R00022	cm1	T10-0086	CM		Before baseline + baseline,After baseline to Month 3,Month 3 to Month 6	None		None		None		None		None		None			Before baseline + baseline,After baseline to Month 3,Month 3 to Month 6	Dual therapy
D1690R00022	cm1	T10-0087	CM		Before baseline + baseline,After baseline to Month 3,Month 3 to Month 6		Before baseline + baseline,After baseline to Month 3,Month 3 to Month 6	None		None		None		None		None		None		Dual therapy
D1690R00022	cm1	T10-0088	CM		Before baseline + baseline,After baseline to Month 3,Month 3 to Month 6		Before baseline + baseline,After baseline to Month 3,Month 3 to Month 6		Before baseline + baseline	None		None		None		None		None		Triple therapy
D1690R00022	cm1	T10-0089	CM		Before baseline + baseline,After baseline to Month 3,Month 3 to Month 6		Before baseline + baseline,After baseline to Month 3,Month 3 to Month 6		Before baseline + baseline	None		None		None		None			Before baseline + baseline,After baseline to Month 3,Month 3 to Month 6	Triple therapy
D1690R00022	cm1	T10-0090	CM		Before baseline + baseline,After baseline to Month 3,Month 3 to Month 6		Before baseline + baseline,After baseline to Month 3,Month 3 to Month 6	None		None		None			Before baseline + baseline,After baseline to Month 3,Month 3 to Month 6	None		None		Triple therapy
D1690R00022	cm1	T10-0091	CM		Before baseline + baseline,After baseline to Month 3,Month 3 to Month 6		Before baseline + baseline,After baseline to Month 3,Month 3 to Month 6	None		None		None		None		None		None		Dual therapy
D1690R00022	cm1	T10-0092	CM		Before baseline + baseline,After baseline to Month 3,Month 3 to Month 6		Before baseline + baseline,After baseline to Month 3,Month 3 to Month 6	None		None		None		None		None			Before baseline + baseline,After baseline to Month 3,Month 3 to Month 6	Triple therapy
D1690R00022	cm1	T10-0093	CM		Before baseline + baseline,After baseline to Month 3,Month 3 to Month 6		Before baseline + baseline,After baseline to Month 3,Month 3 to Month 6	None		None		None		None		None		None		Dual therapy
D1690R00022	cm1	T10-0094	CM		Before baseline + baseline,After baseline to Month 3,Month 3 to Month 6		Before baseline + baseline,After baseline to Month 3,Month 3 to Month 6	None		None		None		None		None		None		Dual therapy
D1690R00022	cm1	T10-0095	CM		Before baseline + baseline,After baseline to Month 3,Month 3 to Month 6	None		None		None		None			Before baseline + baseline,After baseline to Month 3,Month 3 to Month 6	None			Before baseline + baseline,After baseline to Month 3,Month 3 to Month 6	Triple therapy
D1690R00022	cm1	T10-0096	CM		Before baseline + baseline,After baseline to Month 3,Month 3 to Month 6		Before baseline + baseline,After baseline to Month 3,Month 3 to Month 6	None		None		None			Before baseline + baseline,After baseline to Month 3,Month 3 to Month 6	None		None		Triple therapy
D1690R00022	cm1	T10-0097	CM		Before baseline + baseline,After baseline to Month 3,Month 3 to Month 6		Before baseline + baseline,After baseline to Month 3,Month 3 to Month 6	None		None		None			Before baseline + baseline,After baseline to Month 3,Month 3 to Month 6	None		None		Triple therapy
D1690R00022	cm1	T10-0098	CM		Before baseline + baseline,After baseline to Month 3,Month 3 to Month 6		Before baseline + baseline,After baseline to Month 3,Month 3 to Month 6	None		None		None			Before baseline + baseline,After baseline to Month 3,Month 3 to Month 6	None		None		Triple therapy
D1690R00022	cm1	T10-0099	CM		Before baseline + baseline,After baseline to Month 3,Month 3 to Month 6		Before baseline + baseline,After baseline to Month 3,Month 3 to Month 6		Before baseline + baseline,After baseline to Month 3,Month 3 to Month 6	None		None		None		None		None		Dual therapy
D1690R00022	cm1	T10-0100	CM		Before baseline + baseline,After baseline to Month 3,Month 3 to Month 6		Before baseline + baseline,After baseline to Month 3,Month 3 to Month 6		Before baseline + baseline,After baseline to Month 3,Month 3 to Month 6	None			Before baseline + baseline,After baseline to Month 3,Month 3 to Month 6	None		None			Before baseline + baseline,After baseline to Month 3,Month 3 to Month 6	> 3 drugs combination
D1690R00022	cm1	T11-0001	CM		Before baseline + baseline,After baseline to Month 3,Month 3 to Month 6		Before baseline + baseline	None		None			Before baseline + baseline	None		None		None		Monotherapy
D1690R00022	cm1	T11-0002	CM		Before baseline + baseline,After baseline to Month 3,Month 3 to Month 6		Before baseline + baseline,After baseline to Month 3,Month 3 to Month 6		Before baseline + baseline	None			Before baseline + baseline,After baseline to Month 3,Month 3 to Month 6	None		None		None		Monotherapy
D1690R00022	cm1	T11-0003	CM		Before baseline + baseline,After baseline to Month 3,Month 3 to Month 6		Before baseline + baseline,After baseline to Month 3,Month 3 to Month 6		Before baseline + baseline	None			Before baseline + baseline,After baseline to Month 3,Month 3 to Month 6	None		None		None		Triple therapy
D1690R00022	cm1	T11-0004	CM		Before baseline + baseline,After baseline to Month 3,Month 3 to Month 6		Before baseline + baseline,After baseline to Month 3,Month 3 to Month 6		Before baseline + baseline	None			Before baseline + baseline,After baseline to Month 3,Month 3 to Month 6	None		None		None		Triple therapy
D1690R00022	cm1	T11-0005	CM		Before baseline + baseline,After baseline to Month 3,Month 3 to Month 6		Before baseline + baseline,After baseline to Month 3,Month 3 to Month 6		Before baseline + baseline	None		None		None		None		None		Dual therapy
D1690R00022	cm1	T11-0006	CM		Before baseline + baseline,After baseline to Month 3,Month 3 to Month 6	None			Before baseline + baseline	None			Month 3 to Month 6	None		None		None		Monotherapy
D1690R00022	cm1	T11-0007	CM		Before baseline + baseline,After baseline to Month 3,Month 3 to Month 6	None		None		None		None		None		None		None		Monotherapy
D1690R00022	cm1	T11-0008	CM		Before baseline + baseline,After baseline to Month 3,Month 3 to Month 6		Before baseline + baseline,After baseline to Month 3,Month 3 to Month 6		Before baseline + baseline	None		None		None		None		None		Dual therapy
D1690R00022	cm1	T11-0009	CM		Before baseline + baseline,After baseline to Month 3,Month 3 to Month 6	None			Before baseline + baseline	None			Before baseline + baseline,After baseline to Month 3,Month 3 to Month 6	None		None		None		Dual therapy
D1690R00022	cm1	T11-0010	CM		Before baseline + baseline,After baseline to Month 3,Month 3 to Month 6		Before baseline + baseline,After baseline to Month 3,Month 3 to Month 6		Before baseline + baseline	None			Before baseline + baseline,After baseline to Month 3,Month 3 to Month 6	None			Month 3 to Month 6	None		Triple therapy
D1690R00022	cm1	T11-0011	CM		Before baseline + baseline,After baseline to Month 3,Month 3 to Month 6		Before baseline + baseline,After baseline to Month 3,Month 3 to Month 6		Before baseline + baseline	None			Before baseline + baseline,After baseline to Month 3,Month 3 to Month 6	None		None		None		Triple therapy
D1690R00022	cm1	T11-0012	CM		Before baseline + baseline,After baseline to Month 3,Month 3 to Month 6		Before baseline + baseline,After baseline to Month 3,Month 3 to Month 6		Before baseline + baseline,Month 3 to Month 6	None			Month 3 to Month 6	None		None		None		Triple therapy
D1690R00022	cm1	T11-0013	CM		Before baseline + baseline,After baseline to Month 3,Month 3 to Month 6		Before baseline + baseline,After baseline to Month 3,Month 3 to Month 6		Before baseline + baseline	None		None		None		None		None		Dual therapy
D1690R00022	cm1	T11-0014	CM		Before baseline + baseline,After baseline to Month 3,Month 3 to Month 6		Before baseline + baseline,After baseline to Month 3,Month 3 to Month 6	None		None		None		None		None		None		Dual therapy
D1690R00022	cm1	T11-0015	CM		Before baseline + baseline,After baseline to Month 3,Month 3 to Month 6	None			Before baseline + baseline		Before baseline + baseline,After baseline to Month 3,Month 3 to Month 6	None		None		None		None		Dual therapy
D1690R00022	cm1	T11-0016	CM		Before baseline + baseline,After baseline to Month 3,Month 3 to Month 6		Before baseline + baseline,After baseline to Month 3,Month 3 to Month 6	None		None			Before baseline + baseline	None		None		None		Dual therapy
D1690R00022	cm1	T11-0017	CM		Before baseline + baseline,After baseline to Month 3,Month 3 to Month 6		Before baseline + baseline,After baseline to Month 3,Month 3 to Month 6		Before baseline + baseline	None		None		None		None			Before baseline + baseline,After baseline to Month 3,Month 3 to Month 6	Triple therapy
D1690R00022	cm1	T11-0018	CM		Before baseline + baseline,After baseline to Month 3,Month 3 to Month 6		Before baseline + baseline,After baseline to Month 3,Month 3 to Month 6		Before baseline + baseline,After baseline to Month 3,Month 3 to Month 6	None			Before baseline + baseline,After baseline to Month 3,Month 3 to Month 6	None		None		None		Triple therapy
D1690R00022	cm1	T11-0019	CM		Before baseline + baseline,After baseline to Month 3,Month 3 to Month 6		Before baseline + baseline,After baseline to Month 3,Month 3 to Month 6		Before baseline + baseline,Month 3 to Month 6	None			Before baseline + baseline,After baseline to Month 3,Month 3 to Month 6	None		None		None		Triple therapy
D1690R00022	cm1	T11-0020	CM		Before baseline + baseline,After baseline to Month 3,Month 3 to Month 6		Before baseline + baseline,After baseline to Month 3,Month 3 to Month 6		Before baseline + baseline	None		None		None		None		None		Dual therapy
D1690R00022	cm1	T11-0021	CM		Before baseline + baseline,After baseline to Month 3,Month 3 to Month 6		Before baseline + baseline,After baseline to Month 3,Month 3 to Month 6	None		None		None			Before baseline + baseline,After baseline to Month 3,Month 3 to Month 6	None		None		Triple therapy
D1690R00022	cm1	T11-0022	CM		Before baseline + baseline,After baseline to Month 3,Month 3 to Month 6		Before baseline + baseline,After baseline to Month 3,Month 3 to Month 6		Before baseline + baseline,After baseline to Month 3,Month 3 to Month 6	None			Before baseline + baseline,After baseline to Month 3,Month 3 to Month 6	None		None		None		> 3 drugs combination
D1690R00022	cm1	T11-0023	CM		Before baseline + baseline,After baseline to Month 3,Month 3 to Month 6	None		None			Before baseline + baseline,After baseline to Month 3,Month 3 to Month 6	None		None		None		None		Dual therapy
D1690R00022	cm1	T11-0024	CM		Before baseline + baseline,After baseline to Month 3,Month 3 to Month 6		Before baseline + baseline,After baseline to Month 3,Month 3 to Month 6	None		None		None		None		None		None		Dual therapy
D1690R00022	cm1	T11-0025	CM		Before baseline + baseline,After baseline to Month 3,Month 3 to Month 6	None			Before baseline + baseline		Before baseline + baseline,After baseline to Month 3,Month 3 to Month 6	None		None		None		None		Dual therapy
D1690R00022	cm1	T11-0026	CM		Before baseline + baseline,After baseline to Month 3,Month 3 to Month 6		Before baseline + baseline,After baseline to Month 3,Month 3 to Month 6		Before baseline + baseline	None			Before baseline + baseline,After baseline to Month 3	None		None			Month 3 to Month 6	Triple therapy
D1690R00022	cm1	T11-0027	CM		Before baseline + baseline,After baseline to Month 3,Month 3 to Month 6		Before baseline + baseline,After baseline to Month 3,Month 3 to Month 6		Before baseline + baseline	None			Before baseline + baseline,After baseline to Month 3,Month 3 to Month 6	None		None		None		Triple therapy
D1690R00022	cm1	T11-0028	CM		Before baseline + baseline,After baseline to Month 3,Month 3 to Month 6	None		None		None			Before baseline + baseline,After baseline to Month 3,Month 3 to Month 6	None		None			Before baseline + baseline,After baseline to Month 3,Month 3 to Month 6	Triple therapy
D1690R00022	cm1	T11-0029	CM		Before baseline + baseline,After baseline to Month 3,Month 3 to Month 6		Before baseline + baseline,After baseline to Month 3,Month 3 to Month 6		Before baseline + baseline,After baseline to Month 3,Month 3 to Month 6	None		None		None		None		None		Dual therapy
D1690R00022	cm1	T11-0030	CM		Before baseline + baseline,After baseline to Month 3,Month 3 to Month 6		Before baseline + baseline,After baseline to Month 3,Month 3 to Month 6		Before baseline + baseline	None			Before baseline + baseline,After baseline to Month 3,Month 3 to Month 6	None		None			After baseline to Month 3,Month 3 to Month 6	Triple therapy
D1690R00022	cm1	T11-0031	CM		Before baseline + baseline,After baseline to Month 3,Month 3 to Month 6		Before baseline + baseline,After baseline to Month 3,Month 3 to Month 6	None		None		None		None		None		None		Dual therapy
D1690R00022	cm1	T11-0032	CM		Before baseline + baseline,After baseline to Month 3,Month 3 to Month 6		Before baseline + baseline,After baseline to Month 3,Month 3 to Month 6		Month 3 to Month 6	None		None		None		None		None		Dual therapy
D1690R00022	cm1	T11-0033	CM		Before baseline + baseline,After baseline to Month 3,Month 3 to Month 6		Before baseline + baseline,After baseline to Month 3,Month 3 to Month 6		Before baseline + baseline	None			Before baseline + baseline,After baseline to Month 3,Month 3 to Month 6	None		None		None		Triple therapy
D1690R00022	cm1	T11-0034	CM		Before baseline + baseline,After baseline to Month 3,Month 3 to Month 6		Before baseline + baseline,After baseline to Month 3,Month 3 to Month 6		Before baseline + baseline	None			Before baseline + baseline,After baseline to Month 3	None		None		None		Triple therapy
D1690R00022	cm1	T11-0035	CM		Before baseline + baseline,After baseline to Month 3,Month 3 to Month 6		Before baseline + baseline,After baseline to Month 3,Month 3 to Month 6		Before baseline + baseline	None			Before baseline + baseline,After baseline to Month 3,Month 3 to Month 6	None		None		None		Triple therapy
D1690R00022	cm1	T11-0036	CM	None			Before baseline + baseline,After baseline to Month 3,Month 3 to Month 6		Before baseline + baseline	None		None		None		None		None		Monotherapy
D1690R00022	cm1	T11-0037	CM		Before baseline + baseline,After baseline to Month 3,Month 3 to Month 6	None			Before baseline + baseline	None		None		None		None		None		Monotherapy
D1690R00022	cm1	T11-0038	CM		Before baseline + baseline,After baseline to Month 3,Month 3 to Month 6	None		None			Before baseline + baseline,After baseline to Month 3,Month 3 to Month 6	None		None		None		None		Dual therapy
D1690R00022	cm1	T11-0039	CM		Before baseline + baseline,After baseline to Month 3,Month 3 to Month 6		Before baseline + baseline,After baseline to Month 3,Month 3 to Month 6		Before baseline + baseline	None		None		None		None		None		Dual therapy
D1690R00022	cm1	T11-0040	CM		Before baseline + baseline,After baseline to Month 3,Month 3 to Month 6		Before baseline + baseline,After baseline to Month 3,Month 3 to Month 6	None		None		None			Before baseline + baseline		Before baseline + baseline	None		Dual therapy
D1690R00022	cm1	T11-0041	CM		Before baseline + baseline,After baseline to Month 3,Month 3 to Month 6		Before baseline + baseline,After baseline to Month 3,Month 3 to Month 6		Before baseline + baseline	None			Before baseline + baseline,After baseline to Month 3,Month 3 to Month 6	None		None		None		Triple therapy
D1690R00022	cm1	T11-0042	CM		Before baseline + baseline,After baseline to Month 3,Month 3 to Month 6	None			Before baseline + baseline	None		None		None		None		None		Monotherapy
D1690R00022	cm1	T11-0043	CM		Before baseline + baseline,After baseline to Month 3,Month 3 to Month 6		Before baseline + baseline,After baseline to Month 3,Month 3 to Month 6		Before baseline + baseline	None			After baseline to Month 3,Month 3 to Month 6	None		None		None		Dual therapy
D1690R00022	cm1	T11-0044	CM		Before baseline + baseline,After baseline to Month 3,Month 3 to Month 6	None		None		None		None		None			Before baseline + baseline,After baseline to Month 3,Month 3 to Month 6		Before baseline + baseline,After baseline to Month 3,Month 3 to Month 6	Triple therapy
D1690R00022	cm1	T11-0045	CM		Before baseline + baseline,After baseline to Month 3,Month 3 to Month 6		Before baseline + baseline,After baseline to Month 3,Month 3 to Month 6		Before baseline + baseline	None		None		None		None		None		Dual therapy
D1690R00022	cm1	T11-0046	CM		Before baseline + baseline,After baseline to Month 3,Month 3 to Month 6		Before baseline + baseline,After baseline to Month 3,Month 3 to Month 6	None		None		None		None		None		None		Monotherapy
D1690R00022	cm1	T11-0047	CM		Before baseline + baseline,After baseline to Month 3,Month 3 to Month 6		Before baseline + baseline,After baseline to Month 3,Month 3 to Month 6		Before baseline + baseline	None		None		None		None		None		Dual therapy
D1690R00022	cm1	T11-0048	CM		Before baseline + baseline,After baseline to Month 3,Month 3 to Month 6		Before baseline + baseline,After baseline to Month 3,Month 3 to Month 6	None		None			Before baseline + baseline		Before baseline + baseline,After baseline to Month 3,Month 3 to Month 6	None			Before baseline + baseline,After baseline to Month 3,Month 3 to Month 6	> 3 drugs combination
D1690R00022	cm1	T11-0049	CM		Before baseline + baseline,After baseline to Month 3,Month 3 to Month 6		Before baseline + baseline,After baseline to Month 3,Month 3 to Month 6		Before baseline + baseline	None		None		None		None		None		Dual therapy
D1690R00022	cm1	T11-0050	CM		Before baseline + baseline,After baseline to Month 3,Month 3 to Month 6	None		None		None		None		None		None		None		Monotherapy
D1690R00022	cm1	T11-0051	CM		Before baseline + baseline,After baseline to Month 3,Month 3 to Month 6		Before baseline + baseline,After baseline to Month 3,Month 3 to Month 6	None		None		None		None		None		None		Dual therapy
D1690R00022	cm1	T11-0052	CM		Before baseline + baseline,After baseline to Month 3,Month 3 to Month 6		Before baseline + baseline,After baseline to Month 3,Month 3 to Month 6		Before baseline + baseline	None			Before baseline + baseline,After baseline to Month 3,Month 3 to Month 6	None		None		None		Triple therapy
D1690R00022	cm1	T11-0053	CM		Before baseline + baseline,After baseline to Month 3,Month 3 to Month 6		Before baseline + baseline,After baseline to Month 3,Month 3 to Month 6		Before baseline + baseline,After baseline to Month 3,Month 3 to Month 6	None		None		None		None		None		Triple therapy
D1690R00022	cm1	T11-0054	CM		Before baseline + baseline,After baseline to Month 3,Month 3 to Month 6		Before baseline + baseline,After baseline to Month 3,Month 3 to Month 6		Before baseline + baseline	None			Before baseline + baseline,After baseline to Month 3,Month 3 to Month 6	None		None		None		Triple therapy
D1690R00022	cm1	T11-0055	CM		Before baseline + baseline,After baseline to Month 3,Month 3 to Month 6		Before baseline + baseline,After baseline to Month 3,Month 3 to Month 6		Before baseline + baseline	None			Before baseline + baseline,After baseline to Month 3,Month 3 to Month 6	None		None		None		> 3 drugs combination
D1690R00022	cm1	T11-0056	CM		Before baseline + baseline,After baseline to Month 3,Month 3 to Month 6		Before baseline + baseline,After baseline to Month 3,Month 3 to Month 6		Before baseline + baseline	None			Before baseline + baseline,After baseline to Month 3,Month 3 to Month 6	None		None		None		Triple therapy
D1690R00022	cm1	T11-0057	CM		Before baseline + baseline,After baseline to Month 3,Month 3 to Month 6	None			Before baseline + baseline	None		None		None		None		None		Dual therapy
D1690R00022	cm1	T11-0058	CM		Before baseline + baseline,After baseline to Month 3,Month 3 to Month 6		After baseline to Month 3,Month 3 to Month 6		Before baseline + baseline	None		None		None		None		None		Dual therapy
D1690R00022	cm1	T11-0059	CM		Before baseline + baseline,After baseline to Month 3,Month 3 to Month 6		Before baseline + baseline,After baseline to Month 3,Month 3 to Month 6		Before baseline + baseline	None		None			Month 3 to Month 6	None		None		Dual therapy
D1690R00022	cm1	T11-0060	CM		Before baseline + baseline,After baseline to Month 3,Month 3 to Month 6		Before baseline + baseline,After baseline to Month 3,Month 3 to Month 6	None		None		None		None		None		None		Dual therapy
D1690R00022	cm1	T11-0061	CM		Before baseline + baseline,After baseline to Month 3,Month 3 to Month 6	None		None		None		None		None		None		None		Monotherapy
D1690R00022	cm1	T11-0062	CM		Before baseline + baseline,After baseline to Month 3,Month 3 to Month 6		Before baseline + baseline,After baseline to Month 3,Month 3 to Month 6		Before baseline + baseline	None			Before baseline + baseline,After baseline to Month 3,Month 3 to Month 6	None		None		None		Triple therapy
D1690R00022	cm1	T11-0063	CM		Before baseline + baseline,After baseline to Month 3,Month 3 to Month 6	None			Before baseline + baseline	None		None		None		None		None		Dual therapy
D1690R00022	cm1	T11-0064	CM		Before baseline + baseline,After baseline to Month 3,Month 3 to Month 6	None			Before baseline + baseline	None		None		None		None		None		Dual therapy
D1690R00022	cm1	T11-0065	CM		Before baseline + baseline,After baseline to Month 3,Month 3 to Month 6	None			Before baseline + baseline,After baseline to Month 3,Month 3 to Month 6	None		None		None		None		None		Dual therapy
D1690R00022	cm1	T11-0066	CM		Before baseline + baseline,After baseline to Month 3,Month 3 to Month 6		Before baseline + baseline,After baseline to Month 3,Month 3 to Month 6		Before baseline + baseline	None		None		None		None		None		Dual therapy
D1690R00022	cm1	T11-0067	CM		Before baseline + baseline,After baseline to Month 3,Month 3 to Month 6		Before baseline + baseline,After baseline to Month 3,Month 3 to Month 6		Before baseline + baseline	None			Before baseline + baseline,Month 3 to Month 6	None		None		None		Dual therapy
D1690R00022	cm1	T11-0068	CM		Before baseline + baseline,After baseline to Month 3,Month 3 to Month 6		Before baseline + baseline,After baseline to Month 3,Month 3 to Month 6		Before baseline + baseline	None		None		None		None		None		Dual therapy
D1690R00022	cm1	T11-0069	CM		Before baseline + baseline,After baseline to Month 3,Month 3 to Month 6		Before baseline + baseline,After baseline to Month 3,Month 3 to Month 6	None		None			Before baseline + baseline,After baseline to Month 3,Month 3 to Month 6		Before baseline + baseline	None		None		Triple therapy
D1690R00022	cm1	T11-0070	CM		Before baseline + baseline,After baseline to Month 3,Month 3 to Month 6		Before baseline + baseline,After baseline to Month 3,Month 3 to Month 6	None		None			Before baseline + baseline	None		None		None		Monotherapy
D1690R00022	cm1	T11-0071	CM		Before baseline + baseline,After baseline to Month 3,Month 3 to Month 6		Before baseline + baseline,After baseline to Month 3,Month 3 to Month 6		Before baseline + baseline	None		None		None		None			Before baseline + baseline,After baseline to Month 3,Month 3 to Month 6	Triple therapy
D1690R00022	cm1	T11-0072	CM		Before baseline + baseline,After baseline to Month 3,Month 3 to Month 6	None			Before baseline + baseline	None		None		None		None		None		Monotherapy
D1690R00022	cm1	T11-0073	CM		Before baseline + baseline,After baseline to Month 3,Month 3 to Month 6		Before baseline + baseline,After baseline to Month 3,Month 3 to Month 6		Before baseline + baseline,After baseline to Month 3	None			Before baseline + baseline,After baseline to Month 3	None		None		None		Triple therapy
D1690R00022	cm1	T11-0074	CM	None			Before baseline + baseline,After baseline to Month 3,Month 3 to Month 6		Before baseline + baseline,After baseline to Month 3,Month 3 to Month 6	None			Before baseline + baseline,After baseline to Month 3,Month 3 to Month 6		Before baseline + baseline,After baseline to Month 3,Month 3 to Month 6	None		None		> 3 drugs combination
D1690R00022	cm1	T11-0075	CM		Before baseline + baseline,After baseline to Month 3,Month 3 to Month 6		Before baseline + baseline,After baseline to Month 3,Month 3 to Month 6		Before baseline + baseline,Month 3 to Month 6	None		None		None		None		None		Dual therapy
D1690R00022	cm1	T11-0076	CM		Before baseline + baseline,After baseline to Month 3,Month 3 to Month 6		Before baseline + baseline,After baseline to Month 3,Month 3 to Month 6		Before baseline + baseline	None			Before baseline + baseline,After baseline to Month 3		Before baseline + baseline,After baseline to Month 3,Month 3 to Month 6	None		None		> 3 drugs combination
D1690R00022	cm1	T11-0077	CM		Before baseline + baseline,After baseline to Month 3,Month 3 to Month 6	None		None			Before baseline + baseline,After baseline to Month 3,Month 3 to Month 6	None		None		None		None		Dual therapy
D1690R00022	cm1	T11-0078	CM		Before baseline + baseline,After baseline to Month 3,Month 3 to Month 6		Before baseline + baseline,After baseline to Month 3,Month 3 to Month 6	None		None		None			Before baseline + baseline	None		None		Dual therapy
D1690R00022	cm1	T11-0079	CM		Before baseline + baseline,After baseline to Month 3,Month 3 to Month 6		Before baseline + baseline,After baseline to Month 3,Month 3 to Month 6		Before baseline + baseline	None			Before baseline + baseline,After baseline to Month 3,Month 3 to Month 6	None		None		None		Dual therapy
D1690R00022	cm1	T11-0080	CM		Before baseline + baseline,After baseline to Month 3,Month 3 to Month 6	None			Before baseline + baseline	None		None		None		None		None		Dual therapy
D1690R00022	cm1	T11-0081	CM		Before baseline + baseline,After baseline to Month 3,Month 3 to Month 6	None			Before baseline + baseline	None		None		None		None		None		Monotherapy
D1690R00022	cm1	T11-0082	CM		Before baseline + baseline,After baseline to Month 3,Month 3 to Month 6		Before baseline + baseline,After baseline to Month 3,Month 3 to Month 6		Before baseline + baseline	None		None		None		None			Before baseline + baseline,After baseline to Month 3,Month 3 to Month 6	Dual therapy
D1690R00022	cm1	T11-0083	CM		Before baseline + baseline,After baseline to Month 3,Month 3 to Month 6		Before baseline + baseline,After baseline to Month 3,Month 3 to Month 6		Before baseline + baseline	None			Before baseline + baseline,After baseline to Month 3,Month 3 to Month 6	None		None		None		Triple therapy
D1690R00022	cm1	T11-0084	CM		Before baseline + baseline,After baseline to Month 3,Month 3 to Month 6	None		None		None		None		None		None		None		Monotherapy
D1690R00022	cm1	T11-0085	CM		Before baseline + baseline,After baseline to Month 3,Month 3 to Month 6		Before baseline + baseline,After baseline to Month 3,Month 3 to Month 6		Before baseline + baseline	None			Before baseline + baseline,After baseline to Month 3,Month 3 to Month 6		Before baseline + baseline,After baseline to Month 3,Month 3 to Month 6	None		None		> 3 drugs combination
D1690R00022	cm1	T11-0086	CM		Before baseline + baseline,After baseline to Month 3,Month 3 to Month 6		Before baseline + baseline,After baseline to Month 3,Month 3 to Month 6		Before baseline + baseline	None			Before baseline + baseline,Month 3 to Month 6	None		None		None		Triple therapy
D1690R00022	cm1	T11-0087	CM		Before baseline + baseline,After baseline to Month 3,Month 3 to Month 6	None		None		None		None		None		None		None		Monotherapy
D1690R00022	cm1	T11-0088	CM		Before baseline + baseline,After baseline to Month 3,Month 3 to Month 6		Before baseline + baseline,After baseline to Month 3,Month 3 to Month 6		Before baseline + baseline	None		None		None		None		None		Monotherapy
D1690R00022	cm1	T11-0089	CM		Before baseline + baseline,After baseline to Month 3,Month 3 to Month 6	None			Before baseline + baseline	None		None		None		None		None		Dual therapy
D1690R00022	cm1	T11-0090	CM		Before baseline + baseline,After baseline to Month 3,Month 3 to Month 6	None			Before baseline + baseline	None		None		None		None		None		Monotherapy
D1690R00022	cm1	T11-0091	CM		Before baseline + baseline,After baseline to Month 3,Month 3 to Month 6	None		None		None			Before baseline + baseline,After baseline to Month 3,Month 3 to Month 6	None		None		None		Dual therapy
D1690R00022	cm1	T11-0092	CM		Before baseline + baseline,After baseline to Month 3,Month 3 to Month 6		Before baseline + baseline,After baseline to Month 3,Month 3 to Month 6		Before baseline + baseline	None		None		None		None		None		Dual therapy
D1690R00022	cm1	T11-0093	CM		Before baseline + baseline,After baseline to Month 3,Month 3 to Month 6		Before baseline + baseline,After baseline to Month 3,Month 3 to Month 6		Before baseline + baseline	None		None		None		None			Month 3 to Month 6	Dual therapy
D1690R00022	cm1	T11-0094	CM		Before baseline + baseline,After baseline to Month 3,Month 3 to Month 6		Before baseline + baseline,After baseline to Month 3,Month 3 to Month 6		Before baseline + baseline,Month 3 to Month 6	None		None		None		None		None		Dual therapy
D1690R00022	cm1	T11-0095	CM		Before baseline + baseline,After baseline to Month 3,Month 3 to Month 6	None			Before baseline + baseline,Month 3 to Month 6	None		None		None		None		None		Dual therapy
D1690R00022	cm1	T11-0096	CM		Before baseline + baseline,After baseline to Month 3,Month 3 to Month 6		Before baseline + baseline,After baseline to Month 3,Month 3 to Month 6		Before baseline + baseline	None			Before baseline + baseline,After baseline to Month 3	None		None		None		Dual therapy
D1690R00022	cm1	T11-0097	CM		Before baseline + baseline,After baseline to Month 3,Month 3 to Month 6	None			Month 3 to Month 6		Before baseline + baseline,After baseline to Month 3,Month 3 to Month 6	None		None		None		None		Dual therapy
D1690R00022	cm1	T11-0098	CM		Before baseline + baseline,After baseline to Month 3,Month 3 to Month 6		Before baseline + baseline,After baseline to Month 3,Month 3 to Month 6	None		None		None			Before baseline + baseline	None		None		Dual therapy
D1690R00022	cm1	T11-0099	CM		Before baseline + baseline,After baseline to Month 3,Month 3 to Month 6		Before baseline + baseline,After baseline to Month 3,Month 3 to Month 6		Before baseline + baseline	None		None		None		None		None		Dual therapy
D1690R00022	cm1	T11-0100	CM		Before baseline + baseline,After baseline to Month 3,Month 3 to Month 6		Before baseline + baseline,After baseline to Month 3,Month 3 to Month 6	None		None		None			Before baseline + baseline	None		None		Dual therapy
D1690R00022	cm1	T12-0001	CM		Before baseline + baseline,After baseline to Month 3,Month 3 to Month 6		Before baseline + baseline,After baseline to Month 3,Month 3 to Month 6	None		None		None		None		None		None		Dual therapy
D1690R00022	cm1	T12-0002	CM		Before baseline + baseline,After baseline to Month 3,Month 3 to Month 6	None		None		None		None			Month 3 to Month 6	None		None		Monotherapy
D1690R00022	cm1	T12-0003	CM	None		None		None		None		None		None		None			Before baseline + baseline,After baseline to Month 3,Month 3 to Month 6	Monotherapy
D1690R00022	cm1	T12-0004	CM		Before baseline + baseline,After baseline to Month 3,Month 3 to Month 6		Before baseline + baseline,After baseline to Month 3,Month 3 to Month 6	None		None		None		None		None		None		Dual therapy
D1690R00022	cm1	T12-0005	CM		Before baseline + baseline,After baseline to Month 3,Month 3 to Month 6		Month 3 to Month 6	None		None		None		None		None		None		Monotherapy
D1690R00022	cm1	T12-0006	CM		Before baseline + baseline,After baseline to Month 3,Month 3 to Month 6	None		None		None		None		None		None		None		Monotherapy
D1690R00022	cm1	T12-0007	CM	None		None		None		None		None		None		None			Before baseline + baseline,After baseline to Month 3,Month 3 to Month 6	Monotherapy
D1690R00022	cm1	T12-0008	CM	None			Before baseline + baseline,After baseline to Month 3,Month 3 to Month 6		Before baseline + baseline,After baseline to Month 3,Month 3 to Month 6	None		None		None		None			Before baseline + baseline,After baseline to Month 3,Month 3 to Month 6	Triple therapy
D1690R00022	cm1	T12-0009	CM		Before baseline + baseline,After baseline to Month 3,Month 3 to Month 6		Before baseline + baseline,After baseline to Month 3,Month 3 to Month 6	None		None		None		None		None			Before baseline + baseline,After baseline to Month 3,Month 3 to Month 6	Triple therapy
D1690R00022	cm1	T12-0010	CM	None		None		None		None		None		None		None			Before baseline + baseline,After baseline to Month 3,Month 3 to Month 6	Monotherapy
D1690R00022	cm1	T12-0011	CM		Before baseline + baseline,After baseline to Month 3,Month 3 to Month 6		Before baseline + baseline,After baseline to Month 3,Month 3 to Month 6		Before baseline + baseline,After baseline to Month 3,Month 3 to Month 6	None		None		None		None		None		Triple therapy
D1690R00022	cm1	T12-0012	CM	None		None		None		None			Before baseline + baseline	None		None			Before baseline + baseline,After baseline to Month 3,Month 3 to Month 6	Dual therapy
D1690R00022	cm1	T12-0013	CM		Before baseline + baseline,After baseline to Month 3,Month 3 to Month 6		Before baseline + baseline,After baseline to Month 3,Month 3 to Month 6		Before baseline + baseline,After baseline to Month 3,Month 3 to Month 6	None		None		None		None			Before baseline + baseline,After baseline to Month 3,Month 3 to Month 6	> 3 drugs combination
D1690R00022	cm1	T12-0014	CM		Before baseline + baseline,After baseline to Month 3,Month 3 to Month 6		Before baseline + baseline,After baseline to Month 3,Month 3 to Month 6	None		None		None		None		None		None		Monotherapy
D1690R00022	cm1	T12-0015	CM		Before baseline + baseline,After baseline to Month 3,Month 3 to Month 6		Before baseline + baseline,After baseline to Month 3,Month 3 to Month 6	None		None		None		None		None		None		Dual therapy
D1690R00022	cm1	T12-0016	CM		Before baseline + baseline,After baseline to Month 3,Month 3 to Month 6		Before baseline + baseline,After baseline to Month 3,Month 3 to Month 6	None		None			Before baseline + baseline,After baseline to Month 3,Month 3 to Month 6	None		None		None		Triple therapy
D1690R00022	cm1	T12-0017	CM	None		None		None		None		None		None		None			Before baseline + baseline,After baseline to Month 3,Month 3 to Month 6	Monotherapy
D1690R00022	cm1	T12-0018	CM		Before baseline + baseline,After baseline to Month 3,Month 3 to Month 6		Before baseline + baseline,After baseline to Month 3,Month 3 to Month 6	None		None		None			Before baseline + baseline,After baseline to Month 3,Month 3 to Month 6	None			Before baseline + baseline,After baseline to Month 3,Month 3 to Month 6	> 3 drugs combination
D1690R00022	cm1	T12-0019	CM		Before baseline + baseline,After baseline to Month 3,Month 3 to Month 6		Before baseline + baseline,After baseline to Month 3,Month 3 to Month 6		Before baseline + baseline,After baseline to Month 3,Month 3 to Month 6	None		None		None		None		None		Triple therapy
D1690R00022	cm1	T12-0020	CM		Before baseline + baseline,After baseline to Month 3,Month 3 to Month 6		Before baseline + baseline,After baseline to Month 3,Month 3 to Month 6	None		None		None		None			Before baseline + baseline,After baseline to Month 3,Month 3 to Month 6	None		Triple therapy
D1690R00022	cm1	T12-0021	CM		Before baseline + baseline,After baseline to Month 3,Month 3 to Month 6		Before baseline + baseline,After baseline to Month 3,Month 3 to Month 6	None		None		None		None			Before baseline + baseline,After baseline to Month 3,Month 3 to Month 6	None		Triple therapy
D1690R00022	cm1	T12-0022	CM	None		None		None		None		None		None		None			Before baseline + baseline,After baseline to Month 3,Month 3 to Month 6	Monotherapy
D1690R00022	cm1	T12-0023	CM		Before baseline + baseline,After baseline to Month 3,Month 3 to Month 6		Before baseline + baseline,After baseline to Month 3,Month 3 to Month 6		Before baseline + baseline	None		None		None		None			Before baseline + baseline,After baseline to Month 3,Month 3 to Month 6	> 3 drugs combination
D1690R00022	cm1	T12-0024	CM	None		None			Before baseline + baseline,After baseline to Month 3,Month 3 to Month 6	None		None		None		None		None		Monotherapy
D1690R00022	cm1	T12-0025	CM		Before baseline + baseline,After baseline to Month 3,Month 3 to Month 6	None			Before baseline + baseline,After baseline to Month 3,Month 3 to Month 6		Before baseline + baseline,After baseline to Month 3,Month 3 to Month 6	None		None		None			Before baseline + baseline,After baseline to Month 3,Month 3 to Month 6	> 3 drugs combination
D1690R00022	cm1	T12-0026	CM		Before baseline + baseline,After baseline to Month 3,Month 3 to Month 6		Before baseline + baseline,After baseline to Month 3,Month 3 to Month 6	None		None		None		None		None			Before baseline + baseline,After baseline to Month 3,Month 3 to Month 6	Dual therapy
D1690R00022	cm1	T12-0027	CM		Before baseline + baseline,After baseline to Month 3,Month 3 to Month 6		Before baseline + baseline,After baseline to Month 3,Month 3 to Month 6	None		None		None			Before baseline + baseline,After baseline to Month 3,Month 3 to Month 6	None			Before baseline + baseline,After baseline to Month 3,Month 3 to Month 6	> 3 drugs combination
D1690R00022	cm1	T12-0028	CM	None			Before baseline + baseline,After baseline to Month 3,Month 3 to Month 6		Before baseline + baseline,After baseline to Month 3,Month 3 to Month 6	None		None		None		None		None		Dual therapy
D1690R00022	cm1	T12-0029	CM		Before baseline + baseline,After baseline to Month 3,Month 3 to Month 6		Before baseline + baseline,After baseline to Month 3,Month 3 to Month 6	None		None		None		None			Before baseline + baseline,After baseline to Month 3,Month 3 to Month 6		Before baseline + baseline,After baseline to Month 3,Month 3 to Month 6	Triple therapy
D1690R00022	cm1	T12-0030	CM		Before baseline + baseline,After baseline to Month 3,Month 3 to Month 6		Before baseline + baseline,After baseline to Month 3,Month 3 to Month 6		Before baseline + baseline,After baseline to Month 3,Month 3 to Month 6	None		None		None		None		None		Dual therapy
D1690R00022	cm1	T12-0031	CM		Before baseline + baseline,After baseline to Month 3,Month 3 to Month 6		Before baseline + baseline,After baseline to Month 3,Month 3 to Month 6		Before baseline + baseline,After baseline to Month 3,Month 3 to Month 6	None		None		None		None			Before baseline + baseline,After baseline to Month 3,Month 3 to Month 6	Triple therapy
D1690R00022	cm1	T12-0032	CM		Before baseline + baseline,After baseline to Month 3,Month 3 to Month 6		Before baseline + baseline,After baseline to Month 3,Month 3 to Month 6		Before baseline + baseline,After baseline to Month 3,Month 3 to Month 6	None		None		None		None			Before baseline + baseline,After baseline to Month 3,Month 3 to Month 6	Monotherapy
D1690R00022	cm1	T12-0033	CM		Before baseline + baseline,After baseline to Month 3,Month 3 to Month 6		Before baseline + baseline,After baseline to Month 3,Month 3 to Month 6	None		None		None			Before baseline + baseline,After baseline to Month 3,Month 3 to Month 6	None			Before baseline + baseline,After baseline to Month 3,Month 3 to Month 6	Triple therapy
D1690R00022	cm1	T12-0034	CM	None		None		None		None		None		None		None			Before baseline + baseline,After baseline to Month 3,Month 3 to Month 6	Monotherapy
D1690R00022	cm1	T12-0035	CM		Before baseline + baseline,After baseline to Month 3,Month 3 to Month 6		Before baseline + baseline,After baseline to Month 3,Month 3 to Month 6	None		None		None		None		None			Before baseline + baseline,After baseline to Month 3,Month 3 to Month 6	Dual therapy
D1690R00022	cm1	T12-0036	CM	None		None		None		None		None		None		None			Before baseline + baseline,After baseline to Month 3,Month 3 to Month 6	Monotherapy
D1690R00022	cm1	T12-0037	CM		Before baseline + baseline,After baseline to Month 3,Month 3 to Month 6		Before baseline + baseline,After baseline to Month 3,Month 3 to Month 6		Before baseline + baseline,After baseline to Month 3,Month 3 to Month 6	None		None		None		None			Before baseline + baseline,After baseline to Month 3,Month 3 to Month 6	Triple therapy
D1690R00022	cm1	T12-0038	CM		Before baseline + baseline,After baseline to Month 3,Month 3 to Month 6		Before baseline + baseline,After baseline to Month 3,Month 3 to Month 6	None		None		None		None		None		None		Dual therapy
D1690R00022	cm1	T12-0039	CM		Before baseline + baseline,After baseline to Month 3,Month 3 to Month 6		Before baseline + baseline,After baseline to Month 3,Month 3 to Month 6	None		None		None		None		None		None		Dual therapy
D1690R00022	cm1	T12-0040	CM		Before baseline + baseline,After baseline to Month 3,Month 3 to Month 6		Before baseline + baseline,After baseline to Month 3,Month 3 to Month 6		Before baseline + baseline,After baseline to Month 3,Month 3 to Month 6	None		None		None		None		None		Dual therapy
D1690R00022	cm1	T12-0041	CM		Before baseline + baseline,After baseline to Month 3,Month 3 to Month 6		Before baseline + baseline,After baseline to Month 3,Month 3 to Month 6	None		None		None			Before baseline + baseline,After baseline to Month 3,Month 3 to Month 6	None		None		Dual therapy
D1690R00022	cm1	T12-0042	CM		Before baseline + baseline,After baseline to Month 3,Month 3 to Month 6		Before baseline + baseline,After baseline to Month 3,Month 3 to Month 6		Before baseline + baseline,After baseline to Month 3,Month 3 to Month 6	None		None		None		None		None		Dual therapy
D1690R00022	cm1	T12-0043	CM		Before baseline + baseline,After baseline to Month 3,Month 3 to Month 6		Before baseline + baseline,After baseline to Month 3,Month 3 to Month 6		Before baseline + baseline,After baseline to Month 3,Month 3 to Month 6	None			Before baseline + baseline,After baseline to Month 3,Month 3 to Month 6	None		None		None		> 3 drugs combination
D1690R00022	cm1	T12-0044	CM	None		None		None		None		None		None		None			Before baseline + baseline,After baseline to Month 3,Month 3 to Month 6	Monotherapy
D1690R00022	cm1	T12-0045	CM		Before baseline + baseline,After baseline to Month 3,Month 3 to Month 6		Before baseline + baseline,After baseline to Month 3,Month 3 to Month 6	None		None		None			Before baseline + baseline,After baseline to Month 3,Month 3 to Month 6	None		None		Dual therapy
D1690R00022	cm1	T12-0046	CM	None		None		None		None		None		None		None			Before baseline + baseline,After baseline to Month 3,Month 3 to Month 6	Monotherapy
D1690R00022	cm1	T12-0047	CM		Before baseline + baseline,After baseline to Month 3,Month 3 to Month 6		Before baseline + baseline,After baseline to Month 3,Month 3 to Month 6		Before baseline + baseline,After baseline to Month 3,Month 3 to Month 6	None		None		None		None			Before baseline + baseline,After baseline to Month 3,Month 3 to Month 6	Monotherapy
D1690R00022	cm1	T12-0048	CM		Before baseline + baseline,After baseline to Month 3,Month 3 to Month 6		Before baseline + baseline,After baseline to Month 3,Month 3 to Month 6		Before baseline + baseline,After baseline to Month 3,Month 3 to Month 6	None		None			Before baseline + baseline,After baseline to Month 3,Month 3 to Month 6	None		None		Monotherapy
D1690R00022	cm1	T12-0049	CM		Before baseline + baseline,After baseline to Month 3,Month 3 to Month 6		Before baseline + baseline,After baseline to Month 3,Month 3 to Month 6		Before baseline + baseline,After baseline to Month 3,Month 3 to Month 6	None		None			Before baseline + baseline,After baseline to Month 3,Month 3 to Month 6	None			Before baseline + baseline,After baseline to Month 3,Month 3 to Month 6	Triple therapy
D1690R00022	cm1	T12-0050	CM		Before baseline + baseline,After baseline to Month 3,Month 3 to Month 6	None		None		None		None		None		None			Before baseline + baseline,After baseline to Month 3,Month 3 to Month 6	Dual therapy
D1690R00022	cm1	T12-0051	CM		Before baseline + baseline,After baseline to Month 3,Month 3 to Month 6		Before baseline + baseline,After baseline to Month 3,Month 3 to Month 6	None		None		None		None		None		None		Dual therapy
D1690R00022	cm1	T12-0052	CM		Before baseline + baseline,After baseline to Month 3,Month 3 to Month 6		Before baseline + baseline,After baseline to Month 3,Month 3 to Month 6	None		None		None			Before baseline + baseline,After baseline to Month 3,Month 3 to Month 6	None		None		Dual therapy
D1690R00022	cm1	T12-0053	CM		Before baseline + baseline,After baseline to Month 3,Month 3 to Month 6		Before baseline + baseline,After baseline to Month 3,Month 3 to Month 6	None		None		None			Before baseline + baseline,After baseline to Month 3,Month 3 to Month 6	None			Before baseline + baseline,After baseline to Month 3,Month 3 to Month 6	Triple therapy
D1690R00022	cm1	T12-0054	CM		Before baseline + baseline,After baseline to Month 3,Month 3 to Month 6		Before baseline + baseline,After baseline to Month 3,Month 3 to Month 6		Before baseline + baseline,After baseline to Month 3,Month 3 to Month 6	None		None		None		None			Before baseline + baseline,After baseline to Month 3,Month 3 to Month 6	> 3 drugs combination
D1690R00022	cm1	T12-0055	CM		Before baseline + baseline,After baseline to Month 3,Month 3 to Month 6		Before baseline + baseline,After baseline to Month 3,Month 3 to Month 6		Before baseline + baseline,After baseline to Month 3,Month 3 to Month 6	None		None			Before baseline + baseline,After baseline to Month 3,Month 3 to Month 6	None		None		> 3 drugs combination
D1690R00022	cm1	T12-0056	CM		Before baseline + baseline,After baseline to Month 3,Month 3 to Month 6	None			Before baseline + baseline,After baseline to Month 3,Month 3 to Month 6	None		None		None			Before baseline + baseline		After baseline to Month 3,Month 3 to Month 6	Triple therapy
D1690R00022	cm1	T12-0057	CM		Before baseline + baseline,After baseline to Month 3,Month 3 to Month 6		Before baseline + baseline,After baseline to Month 3,Month 3 to Month 6	None		None		None			Before baseline + baseline,After baseline to Month 3,Month 3 to Month 6	None			Before baseline + baseline,After baseline to Month 3,Month 3 to Month 6	> 3 drugs combination
D1690R00022	cm1	T12-0058	CM		Before baseline + baseline,After baseline to Month 3,Month 3 to Month 6	None		None		None		None		None		None			Before baseline + baseline,After baseline to Month 3,Month 3 to Month 6	Dual therapy
D1690R00022	cm1	T12-0059	CM	None		None		None		None		None		None		None			Before baseline + baseline,After baseline to Month 3,Month 3 to Month 6	Monotherapy
D1690R00022	cm1	T12-0060	CM	None		None		None		None		None		None		None			Before baseline + baseline,After baseline to Month 3,Month 3 to Month 6	Monotherapy
D1690R00022	cm1	T12-0061	CM	None		None			Before baseline + baseline,After baseline to Month 3,Month 3 to Month 6	None		None		None		None			Before baseline + baseline,After baseline to Month 3,Month 3 to Month 6	Monotherapy
D1690R00022	cm1	T12-0062	CM		Before baseline + baseline,After baseline to Month 3,Month 3 to Month 6		Before baseline + baseline,After baseline to Month 3,Month 3 to Month 6	None		None		None		None			Before baseline + baseline,After baseline to Month 3,Month 3 to Month 6		Before baseline + baseline,After baseline to Month 3,Month 3 to Month 6	> 3 drugs combination
D1690R00022	cm1	T12-0063	CM		Before baseline + baseline,After baseline to Month 3,Month 3 to Month 6		Before baseline + baseline,After baseline to Month 3,Month 3 to Month 6		Before baseline + baseline,After baseline to Month 3,Month 3 to Month 6	None		None		None		None		None		Triple therapy
D1690R00022	cm1	T12-0064	CM	None		None			Before baseline + baseline,After baseline to Month 3,Month 3 to Month 6	None		None		None			Before baseline + baseline,After baseline to Month 3,Month 3 to Month 6		Before baseline + baseline,After baseline to Month 3,Month 3 to Month 6	Triple therapy
D1690R00022	cm1	T12-0065	CM		Before baseline + baseline,After baseline to Month 3,Month 3 to Month 6		Before baseline + baseline,After baseline to Month 3,Month 3 to Month 6		Before baseline + baseline,After baseline to Month 3,Month 3 to Month 6	None		None		None		None		None		Triple therapy
D1690R00022	cm1	T12-0066	CM		Before baseline + baseline,After baseline to Month 3,Month 3 to Month 6		Before baseline + baseline,After baseline to Month 3,Month 3 to Month 6		Before baseline + baseline,After baseline to Month 3,Month 3 to Month 6	None		None		None		None			Before baseline + baseline,After baseline to Month 3,Month 3 to Month 6	> 3 drugs combination
D1690R00022	cm1	T12-0067	CM	None		None		None		None		None		None		None			Before baseline + baseline,After baseline to Month 3,Month 3 to Month 6	Monotherapy
D1690R00022	cm1	T12-0068	CM		Before baseline + baseline,After baseline to Month 3,Month 3 to Month 6		Before baseline + baseline,After baseline to Month 3,Month 3 to Month 6		Before baseline + baseline,After baseline to Month 3,Month 3 to Month 6	None		None		None		None		None		Triple therapy
D1690R00022	cm1	T12-0069	CM		Before baseline + baseline,After baseline to Month 3,Month 3 to Month 6		Before baseline + baseline,After baseline to Month 3,Month 3 to Month 6	None		None		None		None		None		None		Dual therapy
[truncated: 504 more rows]

## Sheet: Cm1_gp
STUDYID	DOMAIN	PTNO	VISIT	CMTRTOTH	CMTRTVT9
D1690R00022	cm1_gp	T03-0032	CM	Jardiance	Month 3 to Month 6
[truncated: 11 more rows]

## Sheet: Cm2
STUDYID	DOMAIN	PTNO	VISIT	CMRELYN1	CMRELVT1	CMRELYN2	CMRELVT2	CMRELYN3	CMRELVT3	CMRELYN4	CMRELVT4	CMRELYN5	CMRELVT5	CMRELYN6	CMRELVT6	CMRELYN7	CMRELVT7	CMRELYN8	CMRELVT8	CMRELYN9	CMRELVT9	CMRLYN10	CMRLVT10	CMRLYN11	CMRLVT11	CMRLYN12	CMRLVT12	CMRELYN
[truncated: 1,987 more rows]

[truncated: 9 more sheets: Cm2_gp, Cm_gp, Dap, Dm, Ie, Lb, Mh, Pd, Pe]
